# Supplementary material for: Systematic revision of the Taiwanese genus Kurixalus members with a description of two new endemic species (Anura, Rhacophoridae)
Source: Zookeys. 2016 Jan 28;(557):121–53. doi: 10.3897/zookeys.557.6131 (PMC4740841; doi:10.3897/zookeys.557.6131)
Supplement: XML Treatment for Kurixalus wangi [file zookeys.557.6131-treatment2.xml]

<!DOCTYPE tp:taxon-treatment
  PUBLIC "-//TaxonX//DTD Taxonomic Treatment Publishing DTD v0 20100105//EN" "tax-treatment-NSO.dtd">
<tp:taxon-treatment xmlns:tp="http://www.plazi.org/taxpub"><tp:treatment-meta><kwd-group><label>Taxon classification</label><kwd><named-content content-type="kingdom">Animalia</named-content></kwd><kwd><named-content content-type="order">Anura</named-content></kwd><kwd><named-content content-type="family">Rhacophoridae</named-content></kwd></kwd-group><mixed-citation publication-type="journal"><person-group><name><surname>Wu</surname><given-names>Shu-Ping</given-names></name><name><surname>Huang</surname><given-names>Chuan-Chin</given-names></name><name><surname>Tsai</surname><given-names>Chi-Li</given-names></name><name><surname>Lin</surname><given-names>Te-En</given-names></name><name><surname>Jhang</surname><given-names>Jhih-Jia</given-names></name><name><surname>Wu</surname><given-names>Sheng-Hai</given-names></name></person-group><article-title>Systematic revision of the Taiwanese genus <italic><tp:taxon-name><tp:taxon-name-part taxon-name-part-type="genus">Kurixalus</tp:taxon-name-part></tp:taxon-name></italic> members with a description of two new endemic species (<tp:taxon-name><tp:taxon-name-part taxon-name-part-type="order">Anura</tp:taxon-name-part></tp:taxon-name>, <tp:taxon-name><tp:taxon-name-part taxon-name-part-type="family">Rhacophoridae</tp:taxon-name-part></tp:taxon-name>)</article-title><source>Zookeys</source><day>28</day><month>1</month><year>2016</year><volume>2016</volume><issue>557</issue><fpage>121</fpage><lpage>153</lpage><pub-id pub-id-type="doi">10.3897/zookeys.557.6131</pub-id></mixed-citation></tp:treatment-meta><tp:nomenclature><tp:taxon-name>
              <tp:taxon-name-part taxon-name-part-type="genus">Kurixalus</tp:taxon-name-part>
              <tp:taxon-name-part taxon-name-part-type="species">wangi</tp:taxon-name-part>
              <object-id xmlns:xlink="http://www.w3.org/1999/xlink" content-type="zoobank" xlink:type="simple">http://zoobank.org/FED9C27A-95D9-43B5-A789-351F1F208953</object-id>
            </tp:taxon-name><tp:taxon-status xmlns:xlink="http://www.w3.org/1999/xlink" xlink:type="simple">sp. n.</tp:taxon-status><xref ref-type="fig" rid="F3">Figs 3B</xref><xref ref-type="fig" rid="F4">, 4B</xref><xref ref-type="fig" rid="F5">, 5B</xref><xref ref-type="fig" rid="F6">, 6B</xref><xref ref-type="fig" rid="F7">, 7C, D</xref><xref ref-type="fig" rid="F8">, 8</xref><xref ref-type="table" rid="T12">; Table 1</xref><xref ref-type="table" rid="T7">, Table S5</xref><xref ref-type="table" rid="T8">, Table S6</xref><xref ref-type="table" rid="T9">, Table S7</xref><!--PageBreak--></tp:nomenclature><tp:treatment-sec sec-type="material"><title>Material examined.</title><p>
              <bold>Holotype.</bold> ASIZAM 0055 (Figs <xref ref-type="fig" rid="F3">3B</xref>, <xref ref-type="fig" rid="F9">9</xref>, Table <xref ref-type="table" rid="T12">1</xref>), adult male collected on Shouka timber trail, 400 meters above sea level, Pingtong County, Taiwan (Fig. <xref ref-type="fig" rid="F1">1</xref>, Blue dots, <named-content xmlns:xlink="http://www.w3.org/1999/xlink" content-type="dwc:verbatimCoordinates" xlink:type="simple">22°14'41.12"N, 120°49'50.14"E</named-content>), 9 February 2005 by Shu-Ping Wu.</p><p>
              <bold>Paratypes.</bold> NCHUZOOL 11161–62, collected on 13 September 2005 by Sheng-Hai Wu at Shuan-Liu, Pingtung County (<named-content xmlns:xlink="http://www.w3.org/1999/xlink" content-type="dwc:verbatimCoordinates" xlink:type="simple">22°13'15.58"N, 120°49'21.92"E</named-content>); NCHUZOOL 11314, 11318, 11321-32, collected on 20 October 2005 by Shu-Ping Wu, on Shouka timber trail, Pingtung County, NCHUZOOL 11315, collected on 8 December 2005 by Shu-Ping Wu at Nanjenshan, Pingtung County (<named-content xmlns:xlink="http://www.w3.org/1999/xlink" content-type="dwc:verbatimCoordinates" xlink:type="simple">22°05'08.32"N, 120°51'24.04"E</named-content>); NCHUZOOL 11316-17, 11319, collected on 20 December 2005 on Shouka timber trail, Pingtung County; NCHUZOOL 11334-35, collected on 7 December 2005 by Shu-Ping Wu, on Shouka timber trail, Pingtung County; NCHUZOOL 11441 (tadpoles and eggs), ASIZAM 0056 and NCHUZOOL 11445-47, collected on 9–12 February 2006 by Shu-Ping Wu, on Shouka timber trail, Pingtung County.</p></tp:treatment-sec><tp:treatment-sec sec-type="Type locality"><title>Type locality.</title><p>Shouka timber trail, 400 meters above sea level, Pingtung County, Taiwan, Republic of China (Fig. <xref ref-type="fig" rid="F1">1</xref>, Loc. 21, <named-content xmlns:xlink="http://www.w3.org/1999/xlink" content-type="dwc:verbatimCoordinates" xlink:type="simple">22°13'15.58"N, 120°49'21.92"E</named-content>).</p></tp:treatment-sec><tp:treatment-sec sec-type="Diagnosis"><title>Diagnosis.</title><p>A small to moderate-sized <italic><tp:taxon-name><tp:taxon-name-part taxon-name-part-type="genus">Kurixalus</tp:taxon-name-part></tp:taxon-name></italic>. Females snout-vent length averaging about 34 mm (range: 30.8–37.1 mm); males averaging 30 mm (range: 28.6–31.6 mm). Iris golden-yellow. Two anterior horns of the X-shaped marking on back extending to eyelid. Webbing extensive on toes, extending to the toe disc on the inner margin of toe V. Belly and throat whitish. Anterior margin of tadpole dorsal fin extending to posterior body. Tadpole with almost no pigment on region of tail muscle. Upper lip of tadpole with shallow transverse furrow.</p></tp:treatment-sec><tp:treatment-sec sec-type="Etymology"><title>Etymology.</title><p>The epithet is named and dedicated to Mr. Ching-Shong Wang for his pioneering work and contributions to the herpetology of Taiwan (<xref ref-type="bibr" rid="B53">Wang 1962</xref>). Mr. Wang discovered two rhacophorid frogs (<italic><tp:taxon-name><tp:taxon-name-part taxon-name-part-type="genus">Rhacophorus</tp:taxon-name-part> <tp:taxon-name-part taxon-name-part-type="species">taipeianus</tp:taxon-name-part></tp:taxon-name></italic> and <italic><tp:taxon-name><tp:taxon-name-part taxon-name-part-type="genus">Kurixalus</tp:taxon-name-part> <tp:taxon-name-part taxon-name-part-type="species">idiootocus</tp:taxon-name-part></tp:taxon-name></italic>) (<xref ref-type="bibr" rid="B30">Liang and Wang 1963</xref>, <xref ref-type="bibr" rid="B25">Kuramoto and Wang 1987</xref>) in Taiwan and suggested, in the early 1980s, that some <italic><tp:taxon-name><tp:taxon-name-part taxon-name-part-type="genus">Kurixalus</tp:taxon-name-part></tp:taxon-name></italic> specimens collected near the type locality of this new species might be different from <italic><tp:taxon-name><tp:taxon-name-part taxon-name-part-type="genus">Kurixalus</tp:taxon-name-part> <tp:taxon-name-part taxon-name-part-type="species">eiffingeri</tp:taxon-name-part></tp:taxon-name></italic> (personal communication). The name is used in the genitive case.</p></tp:treatment-sec><tp:treatment-sec sec-type="Description of holotype"><title>Description of holotype.</title><p>Habitus slender, body flat, small (<abbrev xmlns:xlink="http://www.w3.org/1999/xlink" xlink:title="snout-vent length" xlink:type="simple">SVL</abbrev> 29.3 mm), head wider than long, snout shape in dorsal view subovoid with pointed tip; profile acuminate, slightly protruding; canthus rostralis distinct, rounded; loreal region oblique, slightly concave; nostril oval and oblique; nostril closer to tip of snout than to eye; internarial distance equals nostril to eye distance; nostril to eye distance smaller than eye diameter; interorbital distance subequal to internarial distance and eyelid width; pupil horizontally oval; tympanum distinct, round, upper margin covered by curved supratympanic fold, which runs from posterior angle of eye to arm; angle of jaw at level of middle of tympanic ring; tympanum less than half of eye diameter; tympanum to <!--PageBreak-->eye distance greater than half tympanum diameter; premaxillary and maxillary teeth present; choana exposed; vomerine odontoid in oval patch, equal in diameter to choana; vomerine teeth present; tongue large, forked and shallowly emarginate; no lingual papilla; vocal slits long, near commissure of jaw on floor of mouth.</p><p>Limbs moderately robust; forearm shorter than hand; tips of fingers expanded into discs with ventro-marginal and transverse grooves; disc of finger III about 2/3 of <!--PageBreak-->tympanum diameter; finger length I&lt;II&lt;IV&lt;III; disc even, truncate, with indistinct transverse groove; size of disc I&lt;II&lt;III&lt;IV; disc of finger I small, same width as phalanx width; phalanges emarginate with trace of webbing; subarticular tubercles prominent, rounded, globular; prepollex expanded, rounded; glandular skin associated with nuptial pad from base of disc I on medial and dorsal side of pollex; palmar tubercle double, oval, subequal in size; supernumerary tubercles small; outer margin of fourth finger with longitudinal flat tubercles connected into a weak flap.</p><p>Heels overlapping when adpressed; hind limb moderate in length; shank shorter than thigh and longer than foot; tips of toes expanded into discs with ventro-marginal and transverse grooves; relative length of toes I&lt;II&lt;III&lt;V&lt;IV; relative size of discs I&lt;II&lt;III&lt;IV&lt;V; disc on toe I same width as phalanx width; discs truncate and with indistinct transverse grooves. Webbing moderate on all toes; webbing formula I(1)–(trace)II(0.5)–(1.5)III(1)–(2)IV(1)–(0.2)V; weak dermal fringe on outer side of toe V, from posterior tarsus to base of disc V, formed by continuous elongated papilla; subarticular tubercles rounded, slightly conical; subarticular tubercle on proximal joint on toe IV smaller than the others; inner metatarsal tubercle oval, small; outer metatarsal tubercle absent; supernumerary tubercle absent; small white-tipped tubercle on heel.</p><p>Skin shagreen, tubercles not present on back; ventral surface slightly granular, white tipped dermal tubercles on posterior thigh. Series of tubercles near lateral margin of upper eyelids; skin smooth on flank; white tipped tubercles on lateral lower arm in ventral view.</p><p>
              <bold>Color.</bold> In preservative, dorsum grayish with black irregular spots; patches of dark brown markings on median eyelid, forming triangular X-shaped blotch; two posterior branches of the X marking terminated at middle of dorsum; two dark blotches on posterior back; flank with dark oblique irregular band demarcating grayish dorsum and whitish venter; dark irregular blotches on loreal region, antero-ventral corner of eye, and tympanum; black band from anterior eye angle, through nostril to tip of snout; gular region sprinkled with black spots; upper arm with three wide bands, thigh and shank with three bands; ventral surface orange, speckled with brown spots on gular region; vent with large dark brown blotch over cloacal opening, surrounded ventrally and dorsally by white tubercles (Figs <xref ref-type="fig" rid="F3">3B</xref> and <xref ref-type="fig" rid="F8">8</xref>).</p><fig id="F8" position="float" orientation="portrait"><label>Figure 8.</label><caption><p>Holotype of <italic><tp:taxon-name><tp:taxon-name-part taxon-name-part-type="genus">Kurixalus</tp:taxon-name-part> <tp:taxon-name-part taxon-name-part-type="species">wangi</tp:taxon-name-part></tp:taxon-name></italic> sp. n. Dorsal (<bold>A</bold>), ventral (<bold>B</bold>), and ventral view of hand (<bold>C</bold>) and foot (<bold>D</bold>). Scale bars 10 mm in (A) and (B); 5 mm in (C) and (D).</p></caption><graphic xmlns:xlink="http://www.w3.org/1999/xlink" xlink:href="zookeys-557-121-g008.jpg" position="float" orientation="portrait" xlink:type="simple" id="oo_75176.jpg"/></fig><p>Color in life, iris golden-yellow; dorsum dark brownish-green scattered with deep brown and black spots, with dark X marking on anterior half of dorsal surface; tympanic membrane light brown to milk-white; white and rounded tubercle located on outer fringe of heel (Fig. <xref ref-type="fig" rid="F3">3B</xref>).</p><p>
              <bold>Variation.</bold> Females were 14% larger than males (Table <xref ref-type="table" rid="T12">1</xref>) (t-test, <italic>p</italic> &lt; 0.01). Males had longer hands than females. Sexual dimorphism is evident in the possession of nuptial pads and the hypertrophied upper and lower arms in males. Females possess supracloacal dermal flaps (absent in males). The dorsum color of both genders ranges from light brown with distinctly dark markings to almost uniformly light green. Webbing patterns between the two outer metatarsals vary. Among the 69 specimens examined, one was not webbed, and two were 2/3 webbed, and the rest of the specimens were half-webbed or less. Measurements of holotype and other type specimens are shown in Table <xref ref-type="table" rid="T12">1</xref>.</p><!--PageBreak--></tp:treatment-sec><tp:treatment-sec sec-type="Description of eggs and tadpoles"><title>Description of eggs and tadpoles.</title><p>Average diameter of eggs from 4 clutches was 3.37 (± 0.27) mm with capsule (n = 38) and 1.74 (± 0.09) mm without capsules; eggs were creamy yellow with developing embryos. The range of total length of ten tadpoles between stages 27–32 was 13.19–22.64 mm (Fig. <xref ref-type="fig" rid="F4">4B</xref>; Table <xref ref-type="table" rid="T6">S4</xref>).</p><p>Dorsal surface of tadpoles dark brown; ventral surface white; pigment on tail confined mostly to upper half of tail muscle; tail fins transparent; body ovoid in lateral view, flat and sloping above, rounded below; eye dorsal, not visible from below, located on anterior 1/3 of body; nostril lateral; distance from nostril to upper lip much shorter than to eye; internarial distance subequal to interorbital distance; eye-nostril distance less than internarial distance. Face with slightly elevated ridge, from rostrum to upper lip (Fig. <xref ref-type="fig" rid="F5">5B</xref>). Oral disc terminal, opening anteriorly; lower lip slightly protruding; lateral half of upper lip with a single row of papilla; a single row of short papil<!--PageBreak-->lae on lower lip without median interruption. Tooth row formula 3(3)/2(1); the first and second rows on upper lip long, traverse entire width of upper labium; the third upper tooth row only visible when the entire upper lip is upturned, very short, confined to the lateral-most edge of the upper labium. The first tooth row on lower labium interrupted medially by a gap half the width of the lower jaw, the second tooth row short, less than half of oral disc width. Lower beak visible only in youngest tadpoles, black in color, upper beak straight, with very short lateral processes, upper beak ridged in middle; lower beak serrated on inner surface; older tadpoles all have broken upper beaks, lower beak white; spiracle sinistral, not tubular; opens at center of body, visible in ventral aspect. Vent dextral, opening at lower edge of ventral fin; tail deeper than body at center; dorsal and ventral fin equal in depth, tail muscle moderately strong. Dorsal fin origin on posterior body (Figs <xref ref-type="fig" rid="F5">5B</xref> and <xref ref-type="fig" rid="F6">6B</xref>).</p></tp:treatment-sec><tp:treatment-sec sec-type="Distribution and ecological notes"><title>Distribution and ecological notes.</title><p>
              <italic><tp:taxon-name><tp:taxon-name-part taxon-name-part-type="genus">Kurixalus</tp:taxon-name-part> <tp:taxon-name-part taxon-name-part-type="species">wangi</tp:taxon-name-part></tp:taxon-name></italic> sp. n. is distributed in the southern part of Pingtung County in southern Taiwan below 500 meters above sea level (Fig. <xref ref-type="fig" rid="F1">1</xref>, Blue dots). All specimens were collected in the shrubs of secondary forests or lowland broad-leaved forests at low altitudes.</p></tp:treatment-sec><tp:treatment-sec sec-type="Mating calls"><title>Mating calls.</title><p>Mating calls were heard in bushes or on tree branches up to 3 m above the ground between September and March, peaking in December. A slow call and a rapid call were identified. Both types of call consisted of a single beeping sound. Slow calls recorded in the field had an average duration of 99 (± 19) ms (n = 30, equivalent hereafter) and rapid calls had an average duration of 57 (± 15) ms. Intervals between notes were 1122 (± 230) ms (slow calls) and 115 (± 22) ms (rapid calls). For the slow and rapid calls, the maximum frequencies of calls were 3185 (± 194) Hz (slow calls) and 3072 (± 47) Hz (rapid calls); the minimum frequencies of calls were 2399 (±122) Hz (slow calls) and 2565 (± 62) Hz (rapid calls). (Fig. <xref ref-type="fig" rid="F7">7C, D</xref>; Table <xref ref-type="table" rid="T1">2</xref>). The diagrams of all <italic><tp:taxon-name><tp:taxon-name-part taxon-name-part-type="genus">Kurixalus</tp:taxon-name-part></tp:taxon-name></italic> species’ calls from Taiwan are illustrated in Fig. <xref ref-type="fig" rid="F7">7</xref> and detailed in Table <xref ref-type="table" rid="T1">2</xref>.</p><p>Eggs were discovered in tree hollows, plastic pipes embedded in retaining walls on slopes (Fig. <xref ref-type="fig" rid="F4">4B</xref>), and discarded plastic cups on the forest floor. Eggs of some clutches adhered in a single layer to the walls above water; others were submerged in water. The average clutch size was 70 (n = 7, range: 56–104). Tadpole stomachs contained yellow yolky substances, suggesting that the tadpoles might have ingested eggs recently.</p></tp:treatment-sec><tp:treatment-sec sec-type="Morphological comparisons"><title>Morphological comparisons.</title><p>Within-species comparisons showed that the body size was differentiated by sex in <italic><tp:taxon-name><tp:taxon-name-part taxon-name-part-type="genus">Kurixalus</tp:taxon-name-part> <tp:taxon-name-part taxon-name-part-type="species">eiffingeri</tp:taxon-name-part></tp:taxon-name></italic> and <italic><tp:taxon-name><tp:taxon-name-part taxon-name-part-type="genus">Kurixalus</tp:taxon-name-part> <tp:taxon-name-part taxon-name-part-type="species">wangi</tp:taxon-name-part></tp:taxon-name></italic> sp. n., but not in <italic><tp:taxon-name><tp:taxon-name-part taxon-name-part-type="genus">Kurixalus</tp:taxon-name-part> <tp:taxon-name-part taxon-name-part-type="species">berylliniris</tp:taxon-name-part></tp:taxon-name></italic> sp. n. (Table <xref ref-type="table" rid="T12">1</xref>, Table <xref ref-type="table" rid="T7">S5</xref>). Among-species comparisons indicated that males were significantly different in body size (p &lt; 0.001, Table <xref ref-type="table" rid="T7">S5</xref>). <abbrev xmlns:xlink="http://www.w3.org/1999/xlink" xlink:title="analysis of covariance" xlink:type="simple">ANCOVA</abbrev> tests showed that the three species were significantly different in all morphometric characteristics. For the <abbrev xmlns:xlink="http://www.w3.org/1999/xlink" xlink:title="analysis of covariance" xlink:type="simple">ANCOVA</abbrev> of male morphometric data, all characters differed significantly, and 17 characteristics exhibited significant variation in size-adjusted means (Table <xref ref-type="table" rid="T8">S6</xref>). In females, all characteristics also differed in slopes, and eight characteristics exhibited significant variation in size-adjusted means. A repeated ANOVA comparing the two new species and <italic><tp:taxon-name><tp:taxon-name-part taxon-name-part-type="genus">Kurixalus</tp:taxon-name-part> <tp:taxon-name-part taxon-name-part-type="species">eiffingeri</tp:taxon-name-part></tp:taxon-name></italic> showed that all morphometric characteristics differed significantly among species between males and females (Table <xref ref-type="table" rid="T8">S6</xref>).</p><!--PageBreak--><p>In the <abbrev xmlns:xlink="http://www.w3.org/1999/xlink" xlink:title="principal component analysis" xlink:type="simple">PCA</abbrev>, after eliminating the effect of size by using a normalizing ratio (measurements divided by <abbrev xmlns:xlink="http://www.w3.org/1999/xlink" xlink:title="snout-vent length" xlink:type="simple">SVL</abbrev>) and omitting the five non-normal morphometric characteristics (<abbrev xmlns:xlink="http://www.w3.org/1999/xlink" xlink:title="head length" xlink:type="simple">HL</abbrev>, <abbrev xmlns:xlink="http://www.w3.org/1999/xlink" xlink:title="eye-narial distance" xlink:type="simple">EN</abbrev>, <abbrev xmlns:xlink="http://www.w3.org/1999/xlink" xlink:title="tympanic annulus diameter" xlink:type="simple">TAD</abbrev>, <abbrev xmlns:xlink="http://www.w3.org/1999/xlink" xlink:title="width of third finger disc" xlink:type="simple">D3L</abbrev>, <abbrev xmlns:xlink="http://www.w3.org/1999/xlink" xlink:title="first toe length" xlink:type="simple">TL</abbrev>), 23.98% of the variation was associated with body size (Table <xref ref-type="table" rid="T9">S7</xref>). The large-sized <italic><tp:taxon-name><tp:taxon-name-part taxon-name-part-type="genus">Kurixalus</tp:taxon-name-part> <tp:taxon-name-part taxon-name-part-type="species">berylliniris</tp:taxon-name-part></tp:taxon-name></italic> sp. n. was separated from the other three species, while <italic><tp:taxon-name><tp:taxon-name-part taxon-name-part-type="genus">Kurixalus</tp:taxon-name-part> <tp:taxon-name-part taxon-name-part-type="species">idiootocus</tp:taxon-name-part></tp:taxon-name></italic> and <italic><tp:taxon-name><tp:taxon-name-part taxon-name-part-type="genus">Kurixalus</tp:taxon-name-part> <tp:taxon-name-part taxon-name-part-type="species">wangi</tp:taxon-name-part></tp:taxon-name></italic> sp. n. overlapped considerably (Fig. <xref ref-type="fig" rid="F9">9A</xref>). In the plot of two shape components (Fig. <xref ref-type="fig" rid="F9">9B</xref>, Table <xref ref-type="table" rid="T9">S7</xref>), <italic><tp:taxon-name><tp:taxon-name-part taxon-name-part-type="genus">Kurixalus</tp:taxon-name-part> <tp:taxon-name-part taxon-name-part-type="species">berylliniris</tp:taxon-name-part></tp:taxon-name></italic> sp. n. and <italic><tp:taxon-name><tp:taxon-name-part taxon-name-part-type="genus">Kurixalus</tp:taxon-name-part> <tp:taxon-name-part taxon-name-part-type="species">eiffingeri</tp:taxon-name-part></tp:taxon-name></italic> are clearly differentiated from the other two species <italic><tp:taxon-name><tp:taxon-name-part taxon-name-part-type="genus">Kurixalus</tp:taxon-name-part> <tp:taxon-name-part taxon-name-part-type="species">idiootocus</tp:taxon-name-part></tp:taxon-name></italic> and <italic><tp:taxon-name><tp:taxon-name-part taxon-name-part-type="genus">Kurixalus</tp:taxon-name-part> <tp:taxon-name-part taxon-name-part-type="species">wangi</tp:taxon-name-part></tp:taxon-name></italic> sp. n.</p><fig id="F9" position="float" orientation="portrait"><label>Figure 9.</label><caption><p>
                  <abbrev xmlns:xlink="http://www.w3.org/1999/xlink" xlink:title="principal component analysis" xlink:type="simple">PCA</abbrev> morphometric comparisons of four <italic><tp:taxon-name><tp:taxon-name-part taxon-name-part-type="genus">Kurixalus</tp:taxon-name-part></tp:taxon-name></italic> species from Taiwan. Scatterplots of (<bold>A</bold>) principal components 1 and 2, and (<bold>B</bold>) principal components 2 and 3 of size-adjusted morphometric data for male frogs of the four <italic><tp:taxon-name><tp:taxon-name-part taxon-name-part-type="genus">Kurixalus</tp:taxon-name-part></tp:taxon-name></italic> species. The 95% confidence ellipses for each population (ELM) are shown.</p></caption><graphic xmlns:xlink="http://www.w3.org/1999/xlink" xlink:href="zookeys-557-121-g009.jpg" position="float" orientation="portrait" xlink:type="simple" id="oo_75177.jpg"/></fig></tp:treatment-sec><tp:treatment-sec sec-type="Mating call comparisons"><title>Mating call comparisons.</title><p>The calls of the two new species and of <italic><tp:taxon-name><tp:taxon-name-part taxon-name-part-type="genus">Kurixalus</tp:taxon-name-part> <tp:taxon-name-part taxon-name-part-type="species">eiffingeri</tp:taxon-name-part></tp:taxon-name></italic> were found to be different in maximum frequency, single note duration, and time interval between notes of mating calls. The minimum frequency among the three species was not different (Table <xref ref-type="table" rid="T2">3</xref>).</p><table-wrap id="T2" position="float" orientation="portrait"><label>Table 3.</label><caption><p>Comparisons of the characteristics of slow mating calls among <italic><tp:taxon-name><tp:taxon-name-part taxon-name-part-type="genus">Kurixalus</tp:taxon-name-part> <tp:taxon-name-part taxon-name-part-type="species">eiffingeri</tp:taxon-name-part></tp:taxon-name></italic>, <italic><tp:taxon-name><tp:taxon-name-part taxon-name-part-type="genus">Kurixalus</tp:taxon-name-part> <tp:taxon-name-part taxon-name-part-type="species">berylliniris</tp:taxon-name-part></tp:taxon-name></italic> sp. n. and <italic><tp:taxon-name><tp:taxon-name-part taxon-name-part-type="genus">Kurixalus</tp:taxon-name-part> <tp:taxon-name-part taxon-name-part-type="species">wangi</tp:taxon-name-part></tp:taxon-name></italic> sp. n.</p></caption><table id="TID0EHMAI" rules="all"><tbody><tr><th rowspan="1" colspan="1">Characteristics</th><th rowspan="1" colspan="1">
              <italic><tp:taxon-name><tp:taxon-name-part taxon-name-part-type="genus">Kurixalus</tp:taxon-name-part> <tp:taxon-name-part taxon-name-part-type="species">eiffingeri</tp:taxon-name-part></tp:taxon-name></italic> vs. <italic><tp:taxon-name><tp:taxon-name-part taxon-name-part-type="genus">Kurixalus</tp:taxon-name-part> <tp:taxon-name-part taxon-name-part-type="species">berylliniris</tp:taxon-name-part></tp:taxon-name></italic>*</th><th rowspan="1" colspan="1">
              <italic><tp:taxon-name><tp:taxon-name-part taxon-name-part-type="genus">Kurixalus</tp:taxon-name-part> <tp:taxon-name-part taxon-name-part-type="species">berylliniris</tp:taxon-name-part></tp:taxon-name></italic>* vs. <italic><tp:taxon-name><tp:taxon-name-part taxon-name-part-type="genus">Kurixalus</tp:taxon-name-part> <tp:taxon-name-part taxon-name-part-type="species">wangi</tp:taxon-name-part></tp:taxon-name></italic>*</th><th rowspan="1" colspan="1">
              <italic><tp:taxon-name><tp:taxon-name-part taxon-name-part-type="genus">Kurixalus</tp:taxon-name-part> <tp:taxon-name-part taxon-name-part-type="species">eiffingeri</tp:taxon-name-part></tp:taxon-name></italic> vs. <italic><tp:taxon-name><tp:taxon-name-part taxon-name-part-type="genus">Kurixalus</tp:taxon-name-part> <tp:taxon-name-part taxon-name-part-type="species">wangi</tp:taxon-name-part></tp:taxon-name></italic>*</th></tr><tr><td rowspan="1" colspan="1"/><td rowspan="1" colspan="1">WMWODDS (95% CI)</td><td rowspan="1" colspan="1">WMWODDS (95% CI)</td><td rowspan="1" colspan="1">WMWODDS (95% CI)</td></tr><tr><td rowspan="1" colspan="1">Maximum frequency</td><td rowspan="1" colspan="1">3.4 (1.59–10)</td><td rowspan="1" colspan="1">Inf (Inf-Inf)</td><td rowspan="1" colspan="1">2.67 (1.391–5.88)</td></tr><tr><td rowspan="1" colspan="1">Minimum frequency</td><td rowspan="1" colspan="1">1.2 (0.571–2.67)</td><td rowspan="1" colspan="1">0.18 (0–0.54)</td><td rowspan="1" colspan="1">0.53 (0.25–1.04)</td></tr><tr><td rowspan="1" colspan="1">Single note duration</td><td rowspan="1" colspan="1">0.63 (0.29–1.32)</td><td rowspan="1" colspan="1">0 (0–0)</td><td rowspan="1" colspan="1">0.37 (0.17–0.72)</td></tr><tr><td rowspan="1" colspan="1">Time interval between notes of mating</td><td rowspan="1" colspan="1">0.07 (0–0.22)</td><td rowspan="1" colspan="1">0 (0–0)</td><td rowspan="1" colspan="1">0 (0–0)</td></tr><tr><td rowspan="1" colspan="1">Width of frequency</td><td rowspan="1" colspan="1">13.67 (4.5-Inf)</td><td rowspan="1" colspan="1">Inf (Inf-Inf)</td><td rowspan="1" colspan="1">12.75 (5.11-Inf)</td></tr><tr><td rowspan="1" colspan="1">Dominant frequency</td><td rowspan="1" colspan="1">2.38 (1.2–6.33)</td><td rowspan="1" colspan="1">3 (1–9)</td><td rowspan="1" colspan="1">1.5 (0.77–3.23)</td></tr></tbody></table><table-wrap-foot><fn id="TN2"><label>*</label><p>slow call</p></fn></table-wrap-foot></table-wrap><!--PageBreak--></tp:treatment-sec><tp:treatment-sec><!--Section generated to contain objects referenced in tp:taxon-treatment.--><fig id="F3" position="float" orientation="portrait"><label>Figure 3.</label><caption><p>Four <italic><tp:taxon-name><tp:taxon-name-part taxon-name-part-type="genus">Kurixalus</tp:taxon-name-part></tp:taxon-name></italic> species of Taiwan. <bold>A</bold> <italic><tp:taxon-name><tp:taxon-name-part taxon-name-part-type="genus">Kurixalus</tp:taxon-name-part> <tp:taxon-name-part taxon-name-part-type="species">berylliniris</tp:taxon-name-part></tp:taxon-name></italic> sp. n.(holotype, adult, dark morph) <bold>B</bold> <italic><tp:taxon-name><tp:taxon-name-part taxon-name-part-type="genus">Kurixalus</tp:taxon-name-part> <tp:taxon-name-part taxon-name-part-type="species">wangi</tp:taxon-name-part></tp:taxon-name></italic> sp. n. (holotype) <bold>C</bold> <italic><tp:taxon-name><tp:taxon-name-part taxon-name-part-type="genus">Kurixalus</tp:taxon-name-part> <tp:taxon-name-part taxon-name-part-type="species">berylliniris</tp:taxon-name-part></tp:taxon-name></italic> sp. n. (sub-adult) <bold>D</bold> <italic><tp:taxon-name><tp:taxon-name-part taxon-name-part-type="genus">Kurixalus</tp:taxon-name-part> <tp:taxon-name-part taxon-name-part-type="species">berylliniris</tp:taxon-name-part></tp:taxon-name></italic> sp. n. (adult, light morph) <bold>E</bold> <italic><tp:taxon-name><tp:taxon-name-part taxon-name-part-type="genus">Kurixalus</tp:taxon-name-part> <tp:taxon-name-part taxon-name-part-type="species">eiffingeri</tp:taxon-name-part></tp:taxon-name></italic> <bold>F</bold> <italic><tp:taxon-name><tp:taxon-name-part taxon-name-part-type="genus">Kurixalus</tp:taxon-name-part> <tp:taxon-name-part taxon-name-part-type="species">idiootocus</tp:taxon-name-part></tp:taxon-name></italic>.</p></caption><graphic xmlns:xlink="http://www.w3.org/1999/xlink" xlink:href="zookeys-557-121-g003.jpg" position="float" orientation="portrait" xlink:type="simple" id="oo_75171.jpg"/></fig><fig id="F4" position="float" orientation="portrait"><label>Figure 4.</label><caption><p>Nesting sites of three tree-hole breeding <italic><tp:taxon-name><tp:taxon-name-part taxon-name-part-type="genus">Kurixalus</tp:taxon-name-part></tp:taxon-name></italic> species (a nest is made by the animal). <bold>A</bold> eggs of <italic><tp:taxon-name><tp:taxon-name-part taxon-name-part-type="genus">Kurixalus</tp:taxon-name-part> <tp:taxon-name-part taxon-name-part-type="species">berylliniris</tp:taxon-name-part></tp:taxon-name></italic> sp. n. <bold>B</bold> eggs of <italic><tp:taxon-name><tp:taxon-name-part taxon-name-part-type="genus">Kurixalus</tp:taxon-name-part> <tp:taxon-name-part taxon-name-part-type="species">wangi</tp:taxon-name-part></tp:taxon-name></italic> sp. n.; note that the parents were present with eggs <bold>C</bold> eggs of <italic><tp:taxon-name><tp:taxon-name-part taxon-name-part-type="genus">Kurixalus</tp:taxon-name-part> <tp:taxon-name-part taxon-name-part-type="species">eiffingeri</tp:taxon-name-part></tp:taxon-name></italic>.</p></caption><graphic xmlns:xlink="http://www.w3.org/1999/xlink" xlink:href="zookeys-557-121-g004.jpg" position="float" orientation="portrait" xlink:type="simple" id="oo_75172.jpg"/></fig><fig id="F5" position="float" orientation="portrait"><label>Figure 5.</label><caption><p>Dorsal view of tadpole head region of three oophagus <italic><tp:taxon-name><tp:taxon-name-part taxon-name-part-type="genus">Kurixalus</tp:taxon-name-part></tp:taxon-name></italic> species. <bold>A</bold> <italic><tp:taxon-name><tp:taxon-name-part taxon-name-part-type="genus">Kurixalus</tp:taxon-name-part> <tp:taxon-name-part taxon-name-part-type="species">berylliniris</tp:taxon-name-part></tp:taxon-name></italic> sp. n. <bold>B</bold> <italic><tp:taxon-name><tp:taxon-name-part taxon-name-part-type="genus">Kurixalus</tp:taxon-name-part> <tp:taxon-name-part taxon-name-part-type="species">wangi</tp:taxon-name-part></tp:taxon-name></italic> sp. n. <bold>C</bold> <italic><tp:taxon-name><tp:taxon-name-part taxon-name-part-type="genus">Kurixalus</tp:taxon-name-part> <tp:taxon-name-part taxon-name-part-type="species">eiffingeri</tp:taxon-name-part></tp:taxon-name></italic>. Scale bars 1 mm.</p></caption><graphic xmlns:xlink="http://www.w3.org/1999/xlink" xlink:href="zookeys-557-121-g005.jpg" position="float" orientation="portrait" xlink:type="simple" id="oo_75173.jpg"/></fig><fig id="F6" position="float" orientation="portrait"><label>Figure 6.</label><caption><p>Lateral view of tadpoles of three oophagus <italic><tp:taxon-name><tp:taxon-name-part taxon-name-part-type="genus">Kurixalus</tp:taxon-name-part></tp:taxon-name></italic> species. <bold>A</bold> <italic><tp:taxon-name><tp:taxon-name-part taxon-name-part-type="genus">Kurixalus</tp:taxon-name-part> <tp:taxon-name-part taxon-name-part-type="species">berylliniris</tp:taxon-name-part></tp:taxon-name></italic> sp. n. <bold>B</bold> <italic><tp:taxon-name><tp:taxon-name-part taxon-name-part-type="genus">Kurixalus</tp:taxon-name-part> <tp:taxon-name-part taxon-name-part-type="species">wangi</tp:taxon-name-part></tp:taxon-name></italic> sp. n. <bold>C</bold> <italic><tp:taxon-name><tp:taxon-name-part taxon-name-part-type="genus">Kurixalus</tp:taxon-name-part> <tp:taxon-name-part taxon-name-part-type="species">eiffingeri</tp:taxon-name-part></tp:taxon-name></italic>. Scale bars 1 mm.</p></caption><graphic xmlns:xlink="http://www.w3.org/1999/xlink" xlink:href="zookeys-557-121-g006.jpg" position="float" orientation="portrait" xlink:type="simple" id="oo_75174.jpg"/></fig><fig id="F7" position="float" orientation="portrait"><label>Figure 7.</label><caption><p>Advertisement calls of four <italic><tp:taxon-name><tp:taxon-name-part taxon-name-part-type="genus">Kurixalus</tp:taxon-name-part></tp:taxon-name></italic> species from Taiwan<bold>. A</bold>. <italic><tp:taxon-name><tp:taxon-name-part taxon-name-part-type="genus">Kurixalus</tp:taxon-name-part> <tp:taxon-name-part taxon-name-part-type="species">berylliniris</tp:taxon-name-part></tp:taxon-name></italic> sp. n. “slow call” <bold>B</bold>. <italic><tp:taxon-name><tp:taxon-name-part taxon-name-part-type="genus">Kurixalus</tp:taxon-name-part> <tp:taxon-name-part taxon-name-part-type="species">berylliniris</tp:taxon-name-part></tp:taxon-name></italic> sp. n. “rapid call” <bold>C</bold>. <italic><tp:taxon-name><tp:taxon-name-part taxon-name-part-type="genus">Kurixalus</tp:taxon-name-part> <tp:taxon-name-part taxon-name-part-type="species">wangi</tp:taxon-name-part></tp:taxon-name></italic> sp. n. “slow call” <bold>D</bold> <italic><tp:taxon-name><tp:taxon-name-part taxon-name-part-type="genus">Kurixalus</tp:taxon-name-part> <tp:taxon-name-part taxon-name-part-type="species">wangi</tp:taxon-name-part></tp:taxon-name></italic> sp. n. “rapid call” <bold>E</bold> <italic><tp:taxon-name><tp:taxon-name-part taxon-name-part-type="genus">Kurixalus</tp:taxon-name-part> <tp:taxon-name-part taxon-name-part-type="species">eiffingeri</tp:taxon-name-part></tp:taxon-name></italic> <bold>F</bold> <italic><tp:taxon-name><tp:taxon-name-part taxon-name-part-type="genus">Kurixalus</tp:taxon-name-part> <tp:taxon-name-part taxon-name-part-type="species">idiootocus</tp:taxon-name-part></tp:taxon-name></italic>.</p></caption><graphic xmlns:xlink="http://www.w3.org/1999/xlink" xlink:href="zookeys-557-121-g007.jpg" position="float" orientation="portrait" xlink:type="simple" id="oo_75175.jpg"/></fig><table-wrap id="T12" position="float" orientation="portrait"><label>Table 1.</label><caption><p>Measurements (in mm) of type series and other specimens of <italic><tp:taxon-name><tp:taxon-name-part taxon-name-part-type="genus">Kurixalus</tp:taxon-name-part> <tp:taxon-name-part taxon-name-part-type="species">berylliniris</tp:taxon-name-part></tp:taxon-name></italic> sp. n. and <italic><tp:taxon-name><tp:taxon-name-part taxon-name-part-type="genus">Kurixalus</tp:taxon-name-part> <tp:taxon-name-part taxon-name-part-type="species">wangi</tp:taxon-name-part></tp:taxon-name></italic> sp. n. Abbreviations as in Materials and methods.</p></caption><table id="TID0EE1AK" rules="all"><tbody><tr><th rowspan="1" colspan="1"/><th rowspan="1" colspan="5">
                <italic><tp:taxon-name><tp:taxon-name-part taxon-name-part-type="genus">Kurixalus</tp:taxon-name-part> <tp:taxon-name-part taxon-name-part-type="species">berylliniris</tp:taxon-name-part></tp:taxon-name></italic> sp. n.
            </th><th rowspan="1" colspan="5">
                <italic><tp:taxon-name><tp:taxon-name-part taxon-name-part-type="genus">Kurixalus</tp:taxon-name-part> <tp:taxon-name-part taxon-name-part-type="species">wangi</tp:taxon-name-part></tp:taxon-name></italic> sp. n.
            </th></tr><tr><th rowspan="1" colspan="1"/><th rowspan="1" colspan="1">male</th><th rowspan="1" colspan="1">male</th><th rowspan="1" colspan="1"/><th rowspan="1" colspan="1">female</th><th rowspan="1" colspan="1"/><th rowspan="1" colspan="1">male</th><th rowspan="1" colspan="1">male</th><th rowspan="1" colspan="1"/><th rowspan="1" colspan="1">female</th><th rowspan="1" colspan="1"/></tr><tr><th rowspan="1" colspan="1">no.</th><th rowspan="1" colspan="1">ASIZAM 53</th><th rowspan="1" colspan="1">Mean±SD<xref ref-type="table-fn" rid="TN6"><sup>a</sup></xref></th><th rowspan="1" colspan="1">range</th><th rowspan="1" colspan="1">Mean±SD</th><th rowspan="1" colspan="1">range</th><th rowspan="1" colspan="1">ASIZAM 55</th><th rowspan="1" colspan="1">Mean±SD<xref ref-type="table-fn" rid="TN6"><sup>a</sup></xref></th><th rowspan="1" colspan="1">range</th><th rowspan="1" colspan="1">Mean±SD</th><th rowspan="1" colspan="1">range</th></tr><tr><th rowspan="1" colspan="1"/><th rowspan="1" colspan="1">holotype</th><th rowspan="1" colspan="1">(n=13)</th><th rowspan="1" colspan="1"/><th rowspan="1" colspan="1">(n=7)</th><th rowspan="1" colspan="1"/><th rowspan="1" colspan="1">holotype</th><th rowspan="1" colspan="1">(n=17)</th><th rowspan="1" colspan="1"/><th rowspan="1" colspan="1">(n=8)</th><th rowspan="1" colspan="1"/></tr><tr><td rowspan="1" colspan="1">
                      <abbrev xmlns:xlink="http://www.w3.org/1999/xlink" xlink:title="snout-vent length" xlink:type="simple">SVL</abbrev>
                    </td><td rowspan="1" colspan="1">40.0</td><td rowspan="1" colspan="1">34.4±4.1</td><td rowspan="1" colspan="1">29.0–42.3</td><td rowspan="1" colspan="1">37.8±7.1</td><td rowspan="1" colspan="1">27.6–46.3</td><td rowspan="1" colspan="1">29.3</td><td rowspan="1" colspan="1">30.0±0.9</td><td rowspan="1" colspan="1">28.6–31.6</td><td rowspan="1" colspan="1">34.3±1.8</td><td rowspan="1" colspan="1">30.8–37.1</td></tr><tr><td rowspan="1" colspan="1">
                      <abbrev xmlns:xlink="http://www.w3.org/1999/xlink" xlink:title="head width" xlink:type="simple">HW</abbrev>
                    </td><td rowspan="1" colspan="1">13.1</td><td rowspan="1" colspan="1">11.7±1.3</td><td rowspan="1" colspan="1">7.4–13.7</td><td rowspan="1" colspan="1">12.9±1.8</td><td rowspan="1" colspan="1">10.4–14.6</td><td rowspan="1" colspan="1">11.3</td><td rowspan="1" colspan="1">11.2±0.6</td><td rowspan="1" colspan="1">10.1–12.2</td><td rowspan="1" colspan="1">12.5±0.6</td><td rowspan="1" colspan="1">11.4–13.2</td></tr><tr><td rowspan="1" colspan="1">
                      <abbrev xmlns:xlink="http://www.w3.org/1999/xlink" xlink:title="head length" xlink:type="simple">HL</abbrev>
                    </td><td rowspan="1" colspan="1">9.9</td><td rowspan="1" colspan="1">9.0±1.1</td><td rowspan="1" colspan="1">7.8–12.0</td><td rowspan="1" colspan="1">9.6±0.9</td><td rowspan="1" colspan="1">8.3–10.4</td><td rowspan="1" colspan="1">8.6</td><td rowspan="1" colspan="1">7.9±0.5</td><td rowspan="1" colspan="1">6.7–8.6</td><td rowspan="1" colspan="1">9.3±1.0</td><td rowspan="1" colspan="1">8.3–11.2</td></tr><tr><td rowspan="1" colspan="1">
                      <abbrev xmlns:xlink="http://www.w3.org/1999/xlink" xlink:title="internarial distance" xlink:type="simple">IN</abbrev>
                    </td><td rowspan="1" colspan="1">4.5</td><td rowspan="1" colspan="1">3.6±0.5</td><td rowspan="1" colspan="1">3.0–4.5</td><td rowspan="1" colspan="1">4.0±0.7</td><td rowspan="1" colspan="1">3.1–4.7</td><td rowspan="1" colspan="1">3.5</td><td rowspan="1" colspan="1">3.3±0.2</td><td rowspan="1" colspan="1">2.9–3.7</td><td rowspan="1" colspan="1">3.7±0.3</td><td rowspan="1" colspan="1">3.2–4.2</td></tr><tr><td rowspan="1" colspan="1">
                      <abbrev xmlns:xlink="http://www.w3.org/1999/xlink" xlink:title="eye-narial distance" xlink:type="simple">EN</abbrev>
                    </td><td rowspan="1" colspan="1">4.5</td><td rowspan="1" colspan="1">3.5±0.5</td><td rowspan="1" colspan="1">2.9–4.5</td><td rowspan="1" colspan="1">3.7±0.6</td><td rowspan="1" colspan="1">3.0–4.4</td><td rowspan="1" colspan="1">3.7</td><td rowspan="1" colspan="1">3.2±0.3</td><td rowspan="1" colspan="1">2.6–3.7</td><td rowspan="1" colspan="1">3.4±0.2</td><td rowspan="1" colspan="1">3.2–3.8</td></tr><tr><td rowspan="1" colspan="1">
                      <abbrev xmlns:xlink="http://www.w3.org/1999/xlink" xlink:title="horizontal eye diameter" xlink:type="simple">ED</abbrev>
                    </td><td rowspan="1" colspan="1">5.2</td><td rowspan="1" colspan="1">4.3±0.5</td><td rowspan="1" colspan="1">3.5–5.2</td><td rowspan="1" colspan="1">4.5±0.8</td><td rowspan="1" colspan="1">3.6–5.9</td><td rowspan="1" colspan="1">3.5</td><td rowspan="1" colspan="1">4.1±0.3</td><td rowspan="1" colspan="1">3.5–4.8</td><td rowspan="1" colspan="1">4.5±0.4</td><td rowspan="1" colspan="1">4.0–5.0</td></tr><tr><td rowspan="1" colspan="1">
                      <abbrev xmlns:xlink="http://www.w3.org/1999/xlink" xlink:title="upper eyelid width" xlink:type="simple">UEW</abbrev>
                    </td><td rowspan="1" colspan="1">2.9</td><td rowspan="1" colspan="1">3.1±0.4</td><td rowspan="1" colspan="1">2.8–4.1</td><td rowspan="1" colspan="1">3.5±0.6</td><td rowspan="1" colspan="1">2.7–4.0</td><td rowspan="1" colspan="1">3.6</td><td rowspan="1" colspan="1">3.0±0.4</td><td rowspan="1" colspan="1">2.2–3.6</td><td rowspan="1" colspan="1">3.3±0.1</td><td rowspan="1" colspan="1">3.0–3.4</td></tr><tr><td rowspan="1" colspan="1">
                      <abbrev xmlns:xlink="http://www.w3.org/1999/xlink" xlink:title="distance between the anterior margins of eyes" xlink:type="simple">DFE</abbrev>
                    </td><td rowspan="1" colspan="1">7.9</td><td rowspan="1" colspan="1">6.7±0.6</td><td rowspan="1" colspan="1">6.0–7.9</td><td rowspan="1" colspan="1">7.4±1.1</td><td rowspan="1" colspan="1">5.7–8.4</td><td rowspan="1" colspan="1">6.7</td><td rowspan="1" colspan="1">6.4±0.5</td><td rowspan="1" colspan="1">5.5–7.2</td><td rowspan="1" colspan="1">6.9±0.5</td><td rowspan="1" colspan="1">6.2–7.7</td></tr><tr><td rowspan="1" colspan="1">
                      <abbrev xmlns:xlink="http://www.w3.org/1999/xlink" xlink:title="distance between the posterior margins of eyes" xlink:type="simple">DBE</abbrev>
                    </td><td rowspan="1" colspan="1">11.6</td><td rowspan="1" colspan="1">10.4±1.0</td><td rowspan="1" colspan="1">8.7–12.8</td><td rowspan="1" colspan="1">11.5±1.3</td><td rowspan="1" colspan="1">9.2–13.0</td><td rowspan="1" colspan="1">11.0</td><td rowspan="1" colspan="1">9.9±0.5</td><td rowspan="1" colspan="1">9.1–11.0</td><td rowspan="1" colspan="1">11.1±0.8</td><td rowspan="1" colspan="1">9.6–12.1</td></tr><tr><td rowspan="1" colspan="1">
                      <abbrev xmlns:xlink="http://www.w3.org/1999/xlink" xlink:title="interorbital distance" xlink:type="simple">IO</abbrev>
                    </td><td rowspan="1" colspan="1">5.2</td><td rowspan="1" colspan="1">4.1±0.6</td><td rowspan="1" colspan="1">3.4–5.2</td><td rowspan="1" colspan="1">4.4±0.7</td><td rowspan="1" colspan="1">3.6–5.4</td><td rowspan="1" colspan="1">3.6</td><td rowspan="1" colspan="1">4.0±0.2</td><td rowspan="1" colspan="1">3.6–4.3</td><td rowspan="1" colspan="1">4.2±0.3</td><td rowspan="1" colspan="1">3.8–4.8</td></tr><tr><td rowspan="1" colspan="1">
                      <abbrev xmlns:xlink="http://www.w3.org/1999/xlink" xlink:title="tympanic annulus diameter" xlink:type="simple">TAD</abbrev>
                    </td><td rowspan="1" colspan="1">2.5</td><td rowspan="1" colspan="1">2.1±0.2</td><td rowspan="1" colspan="1">1.7–2.5</td><td rowspan="1" colspan="1">2.4±0.5</td><td rowspan="1" colspan="1">1.6–2.9</td><td rowspan="1" colspan="1">1.9</td><td rowspan="1" colspan="1">1.9±0.2</td><td rowspan="1" colspan="1">1.5–2.1</td><td rowspan="1" colspan="1">2.0±0.1</td><td rowspan="1" colspan="1">1.9–2.2</td></tr><tr><td rowspan="1" colspan="1">
                      <abbrev xmlns:xlink="http://www.w3.org/1999/xlink" xlink:title="distance between the axillae, between posterior margins of the upper arm" xlink:type="simple">AXI</abbrev>
                    </td><td rowspan="1" colspan="1">13.8</td><td rowspan="1" colspan="1">10.8±1.4</td><td rowspan="1" colspan="1">8.9–13.8</td><td rowspan="1" colspan="1">12.2±2.6</td><td rowspan="1" colspan="1">8.4–15.4</td><td rowspan="1" colspan="1">10.3</td><td rowspan="1" colspan="1">9.9±0.9</td><td rowspan="1" colspan="1">7.4–11.0</td><td rowspan="1" colspan="1">11.0±1.1</td><td rowspan="1" colspan="1">8.9–12.4</td></tr><tr><td rowspan="1" colspan="1">
                      <abbrev xmlns:xlink="http://www.w3.org/1999/xlink" xlink:title="axilla-groin distance" xlink:type="simple">AGD</abbrev>
                    </td><td rowspan="1" colspan="1">19.4</td><td rowspan="1" colspan="1">17.4±1.6</td><td rowspan="1" colspan="1">15.6–20.6</td><td rowspan="1" colspan="1">18.2±4.5</td><td rowspan="1" colspan="1">11.2–24.3</td><td rowspan="1" colspan="1">14.1</td><td rowspan="1" colspan="1">13.3±1.6</td><td rowspan="1" colspan="1">10.4–16.4</td><td rowspan="1" colspan="1">15.0±2.0</td><td rowspan="1" colspan="1">12.6–17.8</td></tr><tr><td rowspan="1" colspan="1">
                      <abbrev xmlns:xlink="http://www.w3.org/1999/xlink" xlink:title="forearm length" xlink:type="simple">UAW</abbrev>
                    </td><td rowspan="1" colspan="1">7.5</td><td rowspan="1" colspan="1">6.8±0.9</td><td rowspan="1" colspan="1">5.6–8.2</td><td rowspan="1" colspan="1">7.1±1.2</td><td rowspan="1" colspan="1">5.3–8.4</td><td rowspan="1" colspan="1">4.5</td><td rowspan="1" colspan="1">5.6±0.5</td><td rowspan="1" colspan="1">4.5–6.6</td><td rowspan="1" colspan="1">6.2±0.4</td><td rowspan="1" colspan="1">5.7–7.0</td></tr><tr><td rowspan="1" colspan="1">
                      <abbrev xmlns:xlink="http://www.w3.org/1999/xlink" xlink:title="manus length" xlink:type="simple">PAL</abbrev>
                    </td><td rowspan="1" colspan="1">13.9</td><td rowspan="1" colspan="1">10.7±1.5</td><td rowspan="1" colspan="1">9.2–13.9</td><td rowspan="1" colspan="1">12.3±2.2</td><td rowspan="1" colspan="1">8.9–14.9</td><td rowspan="1" colspan="1">9.2</td><td rowspan="1" colspan="1">9.0±0.6</td><td rowspan="1" colspan="1">8.1–10.3</td><td rowspan="1" colspan="1">9.5±0.5</td><td rowspan="1" colspan="1">8.8–10.3</td></tr><tr><td rowspan="1" colspan="1">
                      <abbrev xmlns:xlink="http://www.w3.org/1999/xlink" xlink:title="length of first finger from base of palmar tubercle to tip of third finger disc" xlink:type="simple">F1L</abbrev>
                    </td><td rowspan="1" colspan="1">6.8</td><td rowspan="1" colspan="1">5.5±0.8</td><td rowspan="1" colspan="1">4.6–6.8</td><td rowspan="1" colspan="1">5.9±1.1</td><td rowspan="1" colspan="1">4.2–7.1</td><td rowspan="1" colspan="1">4.6</td><td rowspan="1" colspan="1">4.6±0.4</td><td rowspan="1" colspan="1">3.7–5.2</td><td rowspan="1" colspan="1">4.8±0.4</td><td rowspan="1" colspan="1">4.5–5.7</td></tr><tr><td rowspan="1" colspan="1">
                      <abbrev xmlns:xlink="http://www.w3.org/1999/xlink" xlink:title="width of third finger disc" xlink:type="simple">D3L</abbrev>
                    </td><td rowspan="1" colspan="1">2.4</td><td rowspan="1" colspan="1">1.6±0.4</td><td rowspan="1" colspan="1">1.1–2.4</td><td rowspan="1" colspan="1">1.7±0.4</td><td rowspan="1" colspan="1">1.2–2.6</td><td rowspan="1" colspan="1">1.8</td><td rowspan="1" colspan="1">1.5±0.2</td><td rowspan="1" colspan="1">1.1–1.9</td><td rowspan="1" colspan="1">1.7±0.1</td><td rowspan="1" colspan="1">1.5–1.8</td></tr><tr><td rowspan="1" colspan="1">
                      <abbrev xmlns:xlink="http://www.w3.org/1999/xlink" xlink:title="femur length" xlink:type="simple">FEL</abbrev>
                    </td><td rowspan="1" colspan="1">18.8</td><td rowspan="1" colspan="1">16.1±2.1</td><td rowspan="1" colspan="1">13.0–18.8</td><td rowspan="1" colspan="1">17.5±2.7</td><td rowspan="1" colspan="1">13.8–20.3</td><td rowspan="1" colspan="1">14.6</td><td rowspan="1" colspan="1">14.6±0.8</td><td rowspan="1" colspan="1">13.0–16.0</td><td rowspan="1" colspan="1">16.3±0.4</td><td rowspan="1" colspan="1">15.4–16.8</td></tr><tr><td rowspan="1" colspan="1">
                      <abbrev xmlns:xlink="http://www.w3.org/1999/xlink" xlink:title="tibia length" xlink:type="simple">TBL</abbrev>
                    </td><td rowspan="1" colspan="1">19.9</td><td rowspan="1" colspan="1">17.0±2.1</td><td rowspan="1" colspan="1">14.6–19.9</td><td rowspan="1" colspan="1">18.1±2.7</td><td rowspan="1" colspan="1">14.2–21.8</td><td rowspan="1" colspan="1">14.4</td><td rowspan="1" colspan="1">14.6±0.8</td><td rowspan="1" colspan="1">13.3–16.2</td><td rowspan="1" colspan="1">16.4±0.7</td><td rowspan="1" colspan="1">15.1–17.1</td></tr><tr><td rowspan="1" colspan="1">
                      <abbrev xmlns:xlink="http://www.w3.org/1999/xlink" xlink:title="tarsus length" xlink:type="simple">TSL</abbrev>
                    </td><td rowspan="1" colspan="1">9.6</td><td rowspan="1" colspan="1">8.1±0.8</td><td rowspan="1" colspan="1">6.9–9.6</td><td rowspan="1" colspan="1">8.4±1.2</td><td rowspan="1" colspan="1">6.2–9.4</td><td rowspan="1" colspan="1">5.9</td><td rowspan="1" colspan="1">6.9±0.6</td><td rowspan="1" colspan="1">5.9–7.9</td><td rowspan="1" colspan="1">7.7±0.5</td><td rowspan="1" colspan="1">7.2–8.8</td></tr><tr><td rowspan="1" colspan="1">
                      <abbrev xmlns:xlink="http://www.w3.org/1999/xlink" xlink:title="foot length from proximal margin of inner metatarsal tubercle to tip of fourth toe" xlink:type="simple">FOL</abbrev>
                    </td><td rowspan="1" colspan="1">17.9</td><td rowspan="1" colspan="1">15.4±2.0</td><td rowspan="1" colspan="1">13.0–18.5</td><td rowspan="1" colspan="1">17.0±3.0</td><td rowspan="1" colspan="1">12.6–19.9</td><td rowspan="1" colspan="1">12.9</td><td rowspan="1" colspan="1">12.4±0.7</td><td rowspan="1" colspan="1">11.4–13.9</td><td rowspan="1" colspan="1">13.8±0.7</td><td rowspan="1" colspan="1">12.6–14.9</td></tr><tr><td rowspan="1" colspan="1">
                      <abbrev xmlns:xlink="http://www.w3.org/1999/xlink" xlink:title="first toe length" xlink:type="simple">TL</abbrev>
                    </td><td rowspan="1" colspan="1">6.7</td><td rowspan="1" colspan="1">5.7±1.0</td><td rowspan="1" colspan="1">4.5–7.2</td><td rowspan="1" colspan="1">6.3±1.5</td><td rowspan="1" colspan="1">4.3–8.0</td><td rowspan="1" colspan="1">4.2</td><td rowspan="1" colspan="1">4.3±0.2</td><td rowspan="1" colspan="1">3.8–4.6</td><td rowspan="1" colspan="1">4.8±0.4</td><td rowspan="1" colspan="1">4.3–5.3</td></tr><tr><td rowspan="1" colspan="1">
                      <abbrev xmlns:xlink="http://www.w3.org/1999/xlink" xlink:title="disc width of fourth toe" xlink:type="simple">T4D</abbrev>
                    </td><td rowspan="1" colspan="1">1.7</td><td rowspan="1" colspan="1">1.2±0.3</td><td rowspan="1" colspan="1">0.8–1.7</td><td rowspan="1" colspan="1">1.3±0.4</td><td rowspan="1" colspan="1">0.8–2.0</td><td rowspan="1" colspan="1">1.1</td><td rowspan="1" colspan="1">1.3±0.2</td><td rowspan="1" colspan="1">1.0–1.6</td><td rowspan="1" colspan="1">1.4±0.3</td><td rowspan="1" colspan="1">1.0–1.7</td></tr><tr><td rowspan="1" colspan="1">
                      <abbrev xmlns:xlink="http://www.w3.org/1999/xlink" xlink:title="inner metatarsal tubercle length" xlink:type="simple">IML</abbrev>
                    </td><td rowspan="1" colspan="1">1.9</td><td rowspan="1" colspan="1">1.4±0.3</td><td rowspan="1" colspan="1">1.0–1.9</td><td rowspan="1" colspan="1">1.6±0.4</td><td rowspan="1" colspan="1">1.0–2.0</td><td rowspan="1" colspan="1">1.3</td><td rowspan="1" colspan="1">1.2±0.2</td><td rowspan="1" colspan="1">0.9–1.8</td><td rowspan="1" colspan="1">1.4±0.1</td><td rowspan="1" colspan="1">1.2–1.5</td></tr><tr><td rowspan="1" colspan="1"/><td rowspan="1" colspan="1"/><td rowspan="1" colspan="1"/><td rowspan="1" colspan="1"/><td rowspan="1" colspan="1"/><td rowspan="1" colspan="1"/><td rowspan="1" colspan="1"/><td rowspan="1" colspan="1"/><td rowspan="1" colspan="1"/><td rowspan="1" colspan="1"/><td rowspan="1" colspan="1"/></tr></tbody></table><table-wrap-foot><fn id="TN6"><label>a</label><p>including the holotype</p></fn></table-wrap-foot></table-wrap><fn id="TN6"><label>a</label><p>including the holotype</p></fn><table-wrap id="T7" position="anchor" orientation="portrait"><label>Table S5.</label><caption><p>Body size variation (<abbrev xmlns:xlink="http://www.w3.org/1999/xlink" xlink:title="snout-vent length" xlink:type="simple">SVL</abbrev>) in female and male <italic><tp:taxon-name><tp:taxon-name-part taxon-name-part-type="genus">Kurixalus</tp:taxon-name-part></tp:taxon-name></italic> species from Taiwan (mean ± standard deviation). (**: significant level &lt; 0.01).</p></caption><table id="TID0EJKCI" rules="all"><tbody><tr><th rowspan="1" colspan="1">Species</th><th rowspan="1" colspan="1">female</th><th rowspan="1" colspan="1">male</th><th rowspan="1" colspan="1">t-test</th></tr><tr><td rowspan="2" colspan="1">
              <italic><tp:taxon-name><tp:taxon-name-part taxon-name-part-type="genus">Kurixalus</tp:taxon-name-part> <tp:taxon-name-part taxon-name-part-type="species">berylliniris</tp:taxon-name-part></tp:taxon-name></italic> sp. n.</td><td rowspan="1" colspan="1">37.8±7.1</td><td rowspan="1" colspan="1">34.4±4.1</td><td rowspan="1" colspan="1">0.178</td></tr><tr><td rowspan="1" colspan="1">n = 7</td><td rowspan="1" colspan="1">n = 13</td><td rowspan="1" colspan="1"/></tr><tr><td rowspan="2" colspan="1">
              <italic><tp:taxon-name><tp:taxon-name-part taxon-name-part-type="genus">Kurixalus</tp:taxon-name-part> <tp:taxon-name-part taxon-name-part-type="species">eiffingeri</tp:taxon-name-part></tp:taxon-name></italic>
            </td><td rowspan="1" colspan="1">33.7±2.9</td><td rowspan="1" colspan="1">31.1±2.3</td><td rowspan="1" colspan="1">**</td></tr><tr><td rowspan="1" colspan="1">n = 15</td><td rowspan="1" colspan="1">n = 20</td><td rowspan="1" colspan="1"/></tr><tr><td rowspan="2" colspan="1">
              <italic><tp:taxon-name><tp:taxon-name-part taxon-name-part-type="genus">Kurixalus</tp:taxon-name-part> <tp:taxon-name-part taxon-name-part-type="species">wangi</tp:taxon-name-part></tp:taxon-name></italic> sp. n.</td><td rowspan="1" colspan="1">34.3±1.8</td><td rowspan="1" colspan="1">30.0±0.9</td><td rowspan="1" colspan="1">**</td></tr><tr><td rowspan="1" colspan="1">n = 8</td><td rowspan="1" colspan="1">n = 17</td><td rowspan="1" colspan="1"/></tr><tr><td rowspan="2" colspan="1">
              <italic><tp:taxon-name><tp:taxon-name-part taxon-name-part-type="genus">Kurixalus</tp:taxon-name-part> <tp:taxon-name-part taxon-name-part-type="species">idiootocus</tp:taxon-name-part></tp:taxon-name></italic>
            </td><td rowspan="1" colspan="1">36.3±2.5</td><td rowspan="1" colspan="1">26.9±1.4</td><td rowspan="1" colspan="1">**</td></tr><tr><td rowspan="1" colspan="1">n = 3</td><td rowspan="1" colspan="1">n = 21</td><td rowspan="1" colspan="1"/></tr><tr><td rowspan="1" colspan="1">ANOVA</td><td rowspan="1" colspan="1">F<sub>3,29</sub> = 1.964</td><td rowspan="1" colspan="1">F<sub>3,67</sub> = 30.227**</td><td rowspan="1" colspan="1"/></tr></tbody></table></table-wrap><table-wrap id="T8" position="anchor" orientation="portrait"><label>Table S6.</label><caption><p>Analysis of covariance of morphometric characteristics of males and females among four <italic><tp:taxon-name><tp:taxon-name-part taxon-name-part-type="genus">Kurixalus</tp:taxon-name-part></tp:taxon-name></italic> species.</p></caption><table id="TID0EIRCI" rules="all"><tbody><tr><th rowspan="1" colspan="1">measurement</th><th rowspan="1" colspan="1">
              <italic><tp:taxon-name><tp:taxon-name-part taxon-name-part-type="species">berylliniris</tp:taxon-name-part></tp:taxon-name></italic> sp. n.</th><th rowspan="1" colspan="1">
              <italic><tp:taxon-name><tp:taxon-name-part taxon-name-part-type="species">eiffingeri</tp:taxon-name-part></tp:taxon-name></italic>
            </th><th rowspan="1" colspan="1">
              <italic><tp:taxon-name><tp:taxon-name-part taxon-name-part-type="species">idiootocus</tp:taxon-name-part></tp:taxon-name></italic>
            </th><th rowspan="1" colspan="1">
              <italic><tp:taxon-name><tp:taxon-name-part taxon-name-part-type="species">wangi</tp:taxon-name-part></tp:taxon-name></italic> sp. n.</th><th rowspan="1" colspan="1">equal slope</th><th rowspan="1" colspan="1">equal mean</th></tr><tr><td rowspan="1" colspan="1">male</td><td rowspan="1" colspan="1"/><td rowspan="1" colspan="1"/><td rowspan="1" colspan="1"/><td rowspan="1" colspan="1"/><td rowspan="1" colspan="1"/><td rowspan="1" colspan="1"/></tr><tr><td rowspan="1" colspan="1">
                    <abbrev xmlns:xlink="http://www.w3.org/1999/xlink" xlink:title="head width" xlink:type="simple">HW</abbrev>
                  </td><td rowspan="1" colspan="1">10.59</td><td rowspan="1" colspan="1">10.83</td><td rowspan="1" colspan="1">10.56</td><td rowspan="1" colspan="1">11.21</td><td rowspan="1" colspan="1">**</td><td rowspan="1" colspan="1">0.001</td></tr><tr><td rowspan="1" colspan="1">
                    <abbrev xmlns:xlink="http://www.w3.org/1999/xlink" xlink:title="head length" xlink:type="simple">HL</abbrev>
                  </td><td rowspan="1" colspan="1">8.16</td><td rowspan="1" colspan="1">8.04</td><td rowspan="1" colspan="1">8.21</td><td rowspan="1" colspan="1">7.96</td><td rowspan="1" colspan="1">**</td><td rowspan="1" colspan="1"/></tr><tr><td rowspan="1" colspan="1">
                    <abbrev xmlns:xlink="http://www.w3.org/1999/xlink" xlink:title="internarial distance" xlink:type="simple">IN</abbrev>
                  </td><td rowspan="1" colspan="1">3.29</td><td rowspan="1" colspan="1">3.41</td><td rowspan="1" colspan="1">3.20</td><td rowspan="1" colspan="1">3.31</td><td rowspan="1" colspan="1">**</td><td rowspan="1" colspan="1">0.028</td></tr><tr><td rowspan="1" colspan="1">
                    <abbrev xmlns:xlink="http://www.w3.org/1999/xlink" xlink:title="eye-narial distance" xlink:type="simple">EN</abbrev>
                  </td><td rowspan="1" colspan="1">3.08</td><td rowspan="1" colspan="1">2.91</td><td rowspan="1" colspan="1">2.98</td><td rowspan="1" colspan="1">3.21</td><td rowspan="1" colspan="1">**</td><td rowspan="1" colspan="1">0.004</td></tr><tr><td rowspan="1" colspan="1">
                    <abbrev xmlns:xlink="http://www.w3.org/1999/xlink" xlink:title="horizontal eye diameter" xlink:type="simple">ED</abbrev>
                  </td><td rowspan="1" colspan="1">3.95</td><td rowspan="1" colspan="1">4.10</td><td rowspan="1" colspan="1">4.27</td><td rowspan="1" colspan="1">4.11</td><td rowspan="1" colspan="1">**</td><td rowspan="1" colspan="1"/></tr><tr><td rowspan="1" colspan="1">
                    <abbrev xmlns:xlink="http://www.w3.org/1999/xlink" xlink:title="upper eyelid width" xlink:type="simple">UEW</abbrev>
                  </td><td rowspan="1" colspan="1">2.82</td><td rowspan="1" colspan="1">3.12</td><td rowspan="1" colspan="1">3.27</td><td rowspan="1" colspan="1">3.03</td><td rowspan="1" colspan="1">**</td><td rowspan="1" colspan="1">0.019</td></tr><tr><td rowspan="1" colspan="1">
                    <abbrev xmlns:xlink="http://www.w3.org/1999/xlink" xlink:title="distance between the anterior margins of eyes" xlink:type="simple">DFE</abbrev>
                  </td><td rowspan="1" colspan="1">6.28</td><td rowspan="1" colspan="1">6.23</td><td rowspan="1" colspan="1">6.25</td><td rowspan="1" colspan="1">6.38</td><td rowspan="1" colspan="1">**</td><td rowspan="1" colspan="1"/></tr><tr><td rowspan="1" colspan="1">
                    <abbrev xmlns:xlink="http://www.w3.org/1999/xlink" xlink:title="distance between the posterior margins of eyes" xlink:type="simple">DBE</abbrev>
                  </td><td rowspan="1" colspan="1">9.55</td><td rowspan="1" colspan="1">9.76</td><td rowspan="1" colspan="1">9.67</td><td rowspan="1" colspan="1">9.99</td><td rowspan="1" colspan="1">**</td><td rowspan="1" colspan="1">0.046</td></tr><tr><td rowspan="1" colspan="1">
                    <abbrev xmlns:xlink="http://www.w3.org/1999/xlink" xlink:title="interorbital distance" xlink:type="simple">IO</abbrev>
                  </td><td rowspan="1" colspan="1">3.69</td><td rowspan="1" colspan="1">3.81</td><td rowspan="1" colspan="1">3.95</td><td rowspan="1" colspan="1">4.00</td><td rowspan="1" colspan="1">**</td><td rowspan="1" colspan="1">0.005</td></tr><tr><td rowspan="1" colspan="1">
                    <abbrev xmlns:xlink="http://www.w3.org/1999/xlink" xlink:title="tympanic annulus diameter" xlink:type="simple">TAD</abbrev>
                  </td><td rowspan="1" colspan="1">1.93</td><td rowspan="1" colspan="1">1.33</td><td rowspan="1" colspan="1">1.76</td><td rowspan="1" colspan="1">1.87</td><td rowspan="1" colspan="1">**</td><td rowspan="1" colspan="1"/></tr><tr><td rowspan="1" colspan="1">
                    <abbrev xmlns:xlink="http://www.w3.org/1999/xlink" xlink:title="distance between the axillae, between posterior margins of the upper arm" xlink:type="simple">AXI</abbrev>
                  </td><td rowspan="1" colspan="1">9.25</td><td rowspan="1" colspan="1">9.72</td><td rowspan="1" colspan="1">9.82</td><td rowspan="1" colspan="1">9.93</td><td rowspan="1" colspan="1">**</td><td rowspan="1" colspan="1"/></tr><tr><td rowspan="1" colspan="1">
                    <abbrev xmlns:xlink="http://www.w3.org/1999/xlink" xlink:title="axilla-groin distance" xlink:type="simple">AGD</abbrev>
                  </td><td rowspan="1" colspan="1">15.47</td><td rowspan="1" colspan="1">14.48</td><td rowspan="1" colspan="1">14.91</td><td rowspan="1" colspan="1">13.42</td><td rowspan="1" colspan="1">**</td><td rowspan="1" colspan="1">0.000</td></tr><tr><td rowspan="1" colspan="1">
                    <abbrev xmlns:xlink="http://www.w3.org/1999/xlink" xlink:title="forearm length" xlink:type="simple">UAW</abbrev>
                  </td><td rowspan="1" colspan="1">6.12</td><td rowspan="1" colspan="1">5.40</td><td rowspan="1" colspan="1">5.70</td><td rowspan="1" colspan="1">5.60</td><td rowspan="1" colspan="1">**</td><td rowspan="1" colspan="1">0.000</td></tr><tr><td rowspan="1" colspan="1">
                    <abbrev xmlns:xlink="http://www.w3.org/1999/xlink" xlink:title="manus length" xlink:type="simple">PAL</abbrev>
                  </td><td rowspan="1" colspan="1">9.56</td><td rowspan="1" colspan="1">10.10</td><td rowspan="1" colspan="1">9.21</td><td rowspan="1" colspan="1">9.06</td><td rowspan="1" colspan="1">**</td><td rowspan="1" colspan="1">0.000</td></tr><tr><td rowspan="1" colspan="1">
                    <abbrev xmlns:xlink="http://www.w3.org/1999/xlink" xlink:title="length of first finger from base of palmar tubercle to tip of third finger disc" xlink:type="simple">F1L</abbrev>
                  </td><td rowspan="1" colspan="1">4.95</td><td rowspan="1" colspan="1">5.06</td><td rowspan="1" colspan="1">4.34</td><td rowspan="1" colspan="1">4.60</td><td rowspan="1" colspan="1">**</td><td rowspan="1" colspan="1">0.000</td></tr><tr><td rowspan="1" colspan="1">
                    <abbrev xmlns:xlink="http://www.w3.org/1999/xlink" xlink:title="width of third finger disc" xlink:type="simple">D3L</abbrev>
                  </td><td rowspan="1" colspan="1">1.30</td><td rowspan="1" colspan="1">1.86</td><td rowspan="1" colspan="1">1.78</td><td rowspan="1" colspan="1">1.56</td><td rowspan="1" colspan="1">**</td><td rowspan="1" colspan="1">0.000</td></tr><tr><td rowspan="1" colspan="1">
                    <abbrev xmlns:xlink="http://www.w3.org/1999/xlink" xlink:title="femur length" xlink:type="simple">FEL</abbrev>
                  </td><td rowspan="1" colspan="1">14.50</td><td rowspan="1" colspan="1">14.00</td><td rowspan="1" colspan="1">13.74</td><td rowspan="1" colspan="1">14.64</td><td rowspan="1" colspan="1">**</td><td rowspan="1" colspan="1">0.010</td></tr><tr><td rowspan="1" colspan="1">
                    <abbrev xmlns:xlink="http://www.w3.org/1999/xlink" xlink:title="tibia length" xlink:type="simple">TBL</abbrev>
                  </td><td rowspan="1" colspan="1">15.51</td><td rowspan="1" colspan="1">14.59</td><td rowspan="1" colspan="1">13.99</td><td rowspan="1" colspan="1">14.62</td><td rowspan="1" colspan="1">**</td><td rowspan="1" colspan="1">0.002</td></tr><tr><td rowspan="1" colspan="1">
                    <abbrev xmlns:xlink="http://www.w3.org/1999/xlink" xlink:title="tarsus length" xlink:type="simple">TSL</abbrev>
                  </td><td rowspan="1" colspan="1">7.37</td><td rowspan="1" colspan="1">6.94</td><td rowspan="1" colspan="1">6.78</td><td rowspan="1" colspan="1">6.93</td><td rowspan="1" colspan="1">**</td><td rowspan="1" colspan="1">0.028</td></tr><tr><td rowspan="1" colspan="1">
                    <abbrev xmlns:xlink="http://www.w3.org/1999/xlink" xlink:title="foot length from proximal margin of inner metatarsal tubercle to tip of fourth toe" xlink:type="simple">FOL</abbrev>
                  </td><td rowspan="1" colspan="1">13.76</td><td rowspan="1" colspan="1">13.66</td><td rowspan="1" colspan="1">12.94</td><td rowspan="1" colspan="1">12.48</td><td rowspan="1" colspan="1">**</td><td rowspan="1" colspan="1">0.000</td></tr><tr><td rowspan="1" colspan="1">
                    <abbrev xmlns:xlink="http://www.w3.org/1999/xlink" xlink:title="first toe length" xlink:type="simple">TL</abbrev>
                  </td><td rowspan="1" colspan="1">5.00</td><td rowspan="1" colspan="1">5.00</td><td rowspan="1" colspan="1">4.43</td><td rowspan="1" colspan="1">4.29</td><td rowspan="1" colspan="1">**</td><td rowspan="1" colspan="1">0.000</td></tr><tr><td rowspan="1" colspan="1">
                    <abbrev xmlns:xlink="http://www.w3.org/1999/xlink" xlink:title="disc width of fourth toe" xlink:type="simple">T4D</abbrev>
                  </td><td rowspan="1" colspan="1">0.99</td><td rowspan="1" colspan="1">1.51</td><td rowspan="1" colspan="1">1.32</td><td rowspan="1" colspan="1">1.33</td><td rowspan="1" colspan="1">**</td><td rowspan="1" colspan="1">0.000</td></tr><tr><td rowspan="1" colspan="1">
                    <abbrev xmlns:xlink="http://www.w3.org/1999/xlink" xlink:title="inner metatarsal tubercle length" xlink:type="simple">IML</abbrev>
                  </td><td rowspan="1" colspan="1">1.27</td><td rowspan="1" colspan="1">1.36</td><td rowspan="1" colspan="1">1.39</td><td rowspan="1" colspan="1">1.23</td><td rowspan="1" colspan="1">**</td><td rowspan="1" colspan="1"/></tr><tr><td rowspan="1" colspan="1">female</td><td rowspan="1" colspan="1"/><td rowspan="1" colspan="1"/><td rowspan="1" colspan="1"/><td rowspan="1" colspan="1"/><td rowspan="1" colspan="1"/><td rowspan="1" colspan="1"/></tr><tr><td rowspan="1" colspan="1">
                    <abbrev xmlns:xlink="http://www.w3.org/1999/xlink" xlink:title="head width" xlink:type="simple">HW</abbrev>
                  </td><td rowspan="1" colspan="1">12.20</td><td rowspan="1" colspan="1">12.22</td><td rowspan="1" colspan="1">12.16</td><td rowspan="1" colspan="1">12.67</td><td rowspan="1" colspan="1">**</td><td rowspan="1" colspan="1">0.030</td></tr><tr><td rowspan="1" colspan="1">
                    <abbrev xmlns:xlink="http://www.w3.org/1999/xlink" xlink:title="head length" xlink:type="simple">HL</abbrev>
                  </td><td rowspan="1" colspan="1">9.17</td><td rowspan="1" colspan="1">9.08</td><td rowspan="1" colspan="1">8.88</td><td rowspan="1" colspan="1">9.37</td><td rowspan="1" colspan="1">**</td><td rowspan="1" colspan="1"/></tr><tr><td rowspan="1" colspan="1">
                    <abbrev xmlns:xlink="http://www.w3.org/1999/xlink" xlink:title="internarial distance" xlink:type="simple">IN</abbrev>
                  </td><td rowspan="1" colspan="1">3.77</td><td rowspan="1" colspan="1">3.75</td><td rowspan="1" colspan="1">3.73</td><td rowspan="1" colspan="1">3.74</td><td rowspan="1" colspan="1">**</td><td rowspan="1" colspan="1"/></tr><tr><td rowspan="1" colspan="1">
                    <abbrev xmlns:xlink="http://www.w3.org/1999/xlink" xlink:title="eye-narial distance" xlink:type="simple">EN</abbrev>
                  </td><td rowspan="1" colspan="1">3.53</td><td rowspan="1" colspan="1">3.31</td><td rowspan="1" colspan="1">3.25</td><td rowspan="1" colspan="1">3.48</td><td rowspan="1" colspan="1">**</td><td rowspan="1" colspan="1"/></tr><tr><td rowspan="1" colspan="1">
                    <abbrev xmlns:xlink="http://www.w3.org/1999/xlink" xlink:title="horizontal eye diameter" xlink:type="simple">ED</abbrev>
                  </td><td rowspan="1" colspan="1">4.25</td><td rowspan="1" colspan="1">4.56</td><td rowspan="1" colspan="1">4.05</td><td rowspan="1" colspan="1">4.52</td><td rowspan="1" colspan="1">**</td><td rowspan="1" colspan="1"/></tr><tr><td rowspan="1" colspan="1">
                    <abbrev xmlns:xlink="http://www.w3.org/1999/xlink" xlink:title="upper eyelid width" xlink:type="simple">UEW</abbrev>
                  </td><td rowspan="1" colspan="1">3.28</td><td rowspan="1" colspan="1">3.46</td><td rowspan="1" colspan="1">3.48</td><td rowspan="1" colspan="1">3.33</td><td rowspan="1" colspan="1">**</td><td rowspan="1" colspan="1"/></tr><tr><td rowspan="1" colspan="1">
                    <abbrev xmlns:xlink="http://www.w3.org/1999/xlink" xlink:title="distance between the anterior margins of eyes" xlink:type="simple">DFE</abbrev>
                  </td><td rowspan="1" colspan="1">7.02</td><td rowspan="1" colspan="1">7.02</td><td rowspan="1" colspan="1">6.93</td><td rowspan="1" colspan="1">7.02</td><td rowspan="1" colspan="1">**</td><td rowspan="1" colspan="1"/></tr><tr><td rowspan="1" colspan="1">
                    <abbrev xmlns:xlink="http://www.w3.org/1999/xlink" xlink:title="distance between the posterior margins of eyes" xlink:type="simple">DBE</abbrev>
                  </td><td rowspan="1" colspan="1">10.99</td><td rowspan="1" colspan="1">10.97</td><td rowspan="1" colspan="1">10.61</td><td rowspan="1" colspan="1">11.17</td><td rowspan="1" colspan="1">**</td><td rowspan="1" colspan="1"/></tr><tr><td rowspan="1" colspan="1">
                    <abbrev xmlns:xlink="http://www.w3.org/1999/xlink" xlink:title="interorbital distance" xlink:type="simple">IO</abbrev>
                  </td><td rowspan="1" colspan="1">4.19</td><td rowspan="1" colspan="1">4.27</td><td rowspan="1" colspan="1">4.57</td><td rowspan="1" colspan="1">4.30</td><td rowspan="1" colspan="1">**</td><td rowspan="1" colspan="1"/></tr><tr><td rowspan="1" colspan="1">
                    <abbrev xmlns:xlink="http://www.w3.org/1999/xlink" xlink:title="tympanic annulus diameter" xlink:type="simple">TAD</abbrev>
                  </td><td rowspan="1" colspan="1">2.20</td><td rowspan="1" colspan="1">2.23</td><td rowspan="1" colspan="1">2.21</td><td rowspan="1" colspan="1">2.09</td><td rowspan="1" colspan="1">**</td><td rowspan="1" colspan="1"/></tr><tr><td rowspan="1" colspan="1">
                    <abbrev xmlns:xlink="http://www.w3.org/1999/xlink" xlink:title="distance between the axillae, between posterior margins of the upper arm" xlink:type="simple">AXI</abbrev>
                  </td><td rowspan="1" colspan="1">11.27</td><td rowspan="1" colspan="1">11.43</td><td rowspan="1" colspan="1">11.57</td><td rowspan="1" colspan="1">11.22</td><td rowspan="1" colspan="1">**</td><td rowspan="1" colspan="1"/></tr><tr><td rowspan="1" colspan="1">
                    <abbrev xmlns:xlink="http://www.w3.org/1999/xlink" xlink:title="axilla-groin distance" xlink:type="simple">AGD</abbrev>
                  </td><td rowspan="1" colspan="1">16.49</td><td rowspan="1" colspan="1">16.94</td><td rowspan="1" colspan="1">17.55</td><td rowspan="1" colspan="1">15.36</td><td rowspan="1" colspan="1">**</td><td rowspan="1" colspan="1"/></tr><tr><td rowspan="1" colspan="1">
                    <abbrev xmlns:xlink="http://www.w3.org/1999/xlink" xlink:title="forearm length" xlink:type="simple">UAW</abbrev>
                  </td><td rowspan="1" colspan="1">6.65</td><td rowspan="1" colspan="1">6.36</td><td rowspan="1" colspan="1">6.89</td><td rowspan="1" colspan="1">6.31</td><td rowspan="1" colspan="1">**</td><td rowspan="1" colspan="1"/></tr><tr><td rowspan="1" colspan="1">
                    <abbrev xmlns:xlink="http://www.w3.org/1999/xlink" xlink:title="manus length" xlink:type="simple">PAL</abbrev>
                  </td><td rowspan="1" colspan="1">11.47</td><td rowspan="1" colspan="1">11.35</td><td rowspan="1" colspan="1">10.22</td><td rowspan="1" colspan="1">9.71</td><td rowspan="1" colspan="1">**</td><td rowspan="1" colspan="1">0.000</td></tr><tr><td rowspan="1" colspan="1">
                    <abbrev xmlns:xlink="http://www.w3.org/1999/xlink" xlink:title="length of first finger from base of palmar tubercle to tip of third finger disc" xlink:type="simple">F1L</abbrev>
                  </td><td rowspan="1" colspan="1">5.52</td><td rowspan="1" colspan="1">5.52</td><td rowspan="1" colspan="1">5.08</td><td rowspan="1" colspan="1">4.92</td><td rowspan="1" colspan="1">**</td><td rowspan="1" colspan="1">0.002</td></tr><tr><td rowspan="1" colspan="1">
                    <abbrev xmlns:xlink="http://www.w3.org/1999/xlink" xlink:title="width of third finger disc" xlink:type="simple">D3L</abbrev>
                  </td><td rowspan="1" colspan="1">1.62</td><td rowspan="1" colspan="1">2.04</td><td rowspan="1" colspan="1">1.94</td><td rowspan="1" colspan="1">1.72</td><td rowspan="1" colspan="1">**</td><td rowspan="1" colspan="1">0.005</td></tr><tr><td rowspan="1" colspan="1">
                    <abbrev xmlns:xlink="http://www.w3.org/1999/xlink" xlink:title="femur length" xlink:type="simple">FEL</abbrev>
                  </td><td rowspan="1" colspan="1">16.51</td><td rowspan="1" colspan="1">15.60</td><td rowspan="1" colspan="1">15.93</td><td rowspan="1" colspan="1">16.53</td><td rowspan="1" colspan="1">**</td><td rowspan="1" colspan="1">0.025</td></tr><tr><td rowspan="1" colspan="1">
                    <abbrev xmlns:xlink="http://www.w3.org/1999/xlink" xlink:title="tibia length" xlink:type="simple">TBL</abbrev>
                  </td><td rowspan="1" colspan="1">17.21</td><td rowspan="1" colspan="1">16.66</td><td rowspan="1" colspan="1">16.27</td><td rowspan="1" colspan="1">16.56</td><td rowspan="1" colspan="1">**</td><td rowspan="1" colspan="1"/></tr><tr><td rowspan="1" colspan="1">
                    <abbrev xmlns:xlink="http://www.w3.org/1999/xlink" xlink:title="tarsus length" xlink:type="simple">TSL</abbrev>
                  </td><td rowspan="1" colspan="1">8.01</td><td rowspan="1" colspan="1">7.74</td><td rowspan="1" colspan="1">8.06</td><td rowspan="1" colspan="1">7.83</td><td rowspan="1" colspan="1">**</td><td rowspan="1" colspan="1"/></tr><tr><td rowspan="1" colspan="1">
                    <abbrev xmlns:xlink="http://www.w3.org/1999/xlink" xlink:title="foot length from proximal margin of inner metatarsal tubercle to tip of fourth toe" xlink:type="simple">FOL</abbrev>
                  </td><td rowspan="1" colspan="1">15.83</td><td rowspan="1" colspan="1">15.35</td><td rowspan="1" colspan="1">14.93</td><td rowspan="1" colspan="1">14.08</td><td rowspan="1" colspan="1">**</td><td rowspan="1" colspan="1">0.000</td></tr><tr><td rowspan="1" colspan="1">
                    <abbrev xmlns:xlink="http://www.w3.org/1999/xlink" xlink:title="first toe length" xlink:type="simple">TL</abbrev>
                  </td><td rowspan="1" colspan="1">5.85</td><td rowspan="1" colspan="1">5.79</td><td rowspan="1" colspan="1">5.25</td><td rowspan="1" colspan="1">4.94</td><td rowspan="1" colspan="1">**</td><td rowspan="1" colspan="1">0.001</td></tr><tr><td rowspan="1" colspan="1">
                    <abbrev xmlns:xlink="http://www.w3.org/1999/xlink" xlink:title="disc width of fourth toe" xlink:type="simple">T4D</abbrev>
                  </td><td rowspan="1" colspan="1">1.17</td><td rowspan="1" colspan="1">1.65</td><td rowspan="1" colspan="1">1.81</td><td rowspan="1" colspan="1">1.46</td><td rowspan="1" colspan="1">**</td><td rowspan="1" colspan="1">0.001</td></tr><tr><td rowspan="1" colspan="1">
                    <abbrev xmlns:xlink="http://www.w3.org/1999/xlink" xlink:title="inner metatarsal tubercle length" xlink:type="simple">IML</abbrev>
                  </td><td rowspan="1" colspan="1">1.48</td><td rowspan="1" colspan="1">1.49</td><td rowspan="1" colspan="1">1.60</td><td rowspan="1" colspan="1">1.43</td><td rowspan="1" colspan="1">**</td><td rowspan="1" colspan="1"/></tr></tbody></table><table-wrap-foot><fn id="TN4"><p>Means adjusted to <abbrev xmlns:xlink="http://www.w3.org/1999/xlink" xlink:title="snout-vent length" xlink:type="simple">SVL</abbrev>. * significant difference at 0.95 level, ** significant differences at the 0.99 level, exact probabilities are given only for slopes that are unequal. Sample sizes listed in Table <xref ref-type="table" rid="T7">S5</xref>.</p></fn></table-wrap-foot></table-wrap><table-wrap id="T9" position="anchor" orientation="portrait"><label>Table S7.</label><caption><p>Factor loadings of the first three principal components of 18 size-adjusted morphometric characteristics of males of four <italic><tp:taxon-name><tp:taxon-name-part taxon-name-part-type="genus">Kurixalus</tp:taxon-name-part></tp:taxon-name></italic> species. Absolute values of loadings greater than 0.50 in boldface.</p></caption><table id="TID0EQCAK" rules="all"><tbody><tr><th rowspan="1" colspan="1">Character</th><th rowspan="1" colspan="1">PC 1</th><th rowspan="1" colspan="1">PC 2</th><th rowspan="1" colspan="1">PC 3</th></tr><tr><td rowspan="1" colspan="1">Eigenvalue</td><td rowspan="1" colspan="1">4.316</td><td rowspan="1" colspan="1">3.061</td><td rowspan="1" colspan="1">2.308</td></tr><tr><td rowspan="1" colspan="1">% variation</td><td rowspan="1" colspan="1">23.98</td><td rowspan="1" colspan="1">17</td><td rowspan="1" colspan="1">12.82</td></tr><tr><td rowspan="1" colspan="1">
                    <abbrev xmlns:xlink="http://www.w3.org/1999/xlink" xlink:title="head width" xlink:type="simple">HW</abbrev>
                  </td><td rowspan="1" colspan="1">
              <bold>0.609</bold>
            </td><td rowspan="1" colspan="1">-0.299</td><td rowspan="1" colspan="1">0.081</td></tr><tr><td rowspan="1" colspan="1">
                    <abbrev xmlns:xlink="http://www.w3.org/1999/xlink" xlink:title="internarial distance" xlink:type="simple">IN</abbrev>
                  </td><td rowspan="1" colspan="1">
              <bold>0.615</bold>
            </td><td rowspan="1" colspan="1">0.147</td><td rowspan="1" colspan="1">-0.237</td></tr><tr><td rowspan="1" colspan="1">
                    <abbrev xmlns:xlink="http://www.w3.org/1999/xlink" xlink:title="horizontal eye diameter" xlink:type="simple">ED</abbrev>
                  </td><td rowspan="1" colspan="1">
              <bold>0.590</bold>
            </td><td rowspan="1" colspan="1">-<bold>0.512</bold></td><td rowspan="1" colspan="1">0.041</td></tr><tr><td rowspan="1" colspan="1">
                    <abbrev xmlns:xlink="http://www.w3.org/1999/xlink" xlink:title="upper eyelid width" xlink:type="simple">UEW</abbrev>
                  </td><td rowspan="1" colspan="1">
              <bold>0.581</bold>
            </td><td rowspan="1" colspan="1">-0.471</td><td rowspan="1" colspan="1">-0.144</td></tr><tr><td rowspan="1" colspan="1">
                    <abbrev xmlns:xlink="http://www.w3.org/1999/xlink" xlink:title="distance between the anterior margins of eyes" xlink:type="simple">DFE</abbrev>
                  </td><td rowspan="1" colspan="1">
              <bold>0.742</bold>
            </td><td rowspan="1" colspan="1">-0.292</td><td rowspan="1" colspan="1">0.198</td></tr><tr><td rowspan="1" colspan="1">
                    <abbrev xmlns:xlink="http://www.w3.org/1999/xlink" xlink:title="distance between the posterior margins of eyes" xlink:type="simple">DBE</abbrev>
                  </td><td rowspan="1" colspan="1">
              <bold>0.739</bold>
            </td><td rowspan="1" colspan="1">-0.424</td><td rowspan="1" colspan="1">0.054</td></tr><tr><td rowspan="1" colspan="1">
                    <abbrev xmlns:xlink="http://www.w3.org/1999/xlink" xlink:title="upper eyelid width" xlink:type="simple">UEW</abbrev>
                  </td><td rowspan="1" colspan="1">0.449</td><td rowspan="1" colspan="1">-0.273</td><td rowspan="1" colspan="1">0.245</td></tr><tr><td rowspan="1" colspan="1">
                    <abbrev xmlns:xlink="http://www.w3.org/1999/xlink" xlink:title="distance between the axillae, between posterior margins of the upper arm" xlink:type="simple">AXI</abbrev>
                  </td><td rowspan="1" colspan="1">0.107</td><td rowspan="1" colspan="1">0.014</td><td rowspan="1" colspan="1">-0.354</td></tr><tr><td rowspan="1" colspan="1">
                    <abbrev xmlns:xlink="http://www.w3.org/1999/xlink" xlink:title="axilla-groin distance" xlink:type="simple">AGD</abbrev>
                  </td><td rowspan="1" colspan="1">-0.156</td><td rowspan="1" colspan="1">0.162</td><td rowspan="1" colspan="1">-0.123</td></tr><tr><td rowspan="1" colspan="1">
                    <abbrev xmlns:xlink="http://www.w3.org/1999/xlink" xlink:title="forearm length" xlink:type="simple">UAW</abbrev>
                  </td><td rowspan="1" colspan="1">0.112</td><td rowspan="1" colspan="1">0.089</td><td rowspan="1" colspan="1">
              <bold>0.682</bold>
            </td></tr><tr><td rowspan="1" colspan="1">
                    <abbrev xmlns:xlink="http://www.w3.org/1999/xlink" xlink:title="manus length" xlink:type="simple">PAL</abbrev>
                  </td><td rowspan="1" colspan="1">0.418</td><td rowspan="1" colspan="1">
              <bold>0.604</bold>
            </td><td rowspan="1" colspan="1">-<bold>0.520</bold></td></tr><tr><td rowspan="1" colspan="1">
                    <abbrev xmlns:xlink="http://www.w3.org/1999/xlink" xlink:title="length of first finger from base of palmar tubercle to tip of third finger disc" xlink:type="simple">F1L</abbrev>
                  </td><td rowspan="1" colspan="1">0.293</td><td rowspan="1" colspan="1">
              <bold>0.698</bold>
            </td><td rowspan="1" colspan="1">-0.323</td></tr><tr><td rowspan="1" colspan="1">
                    <abbrev xmlns:xlink="http://www.w3.org/1999/xlink" xlink:title="femur length" xlink:type="simple">FEL</abbrev>
                  </td><td rowspan="1" colspan="1">0.431</td><td rowspan="1" colspan="1">0.413</td><td rowspan="1" colspan="1">0.479</td></tr><tr><td rowspan="1" colspan="1">
                    <abbrev xmlns:xlink="http://www.w3.org/1999/xlink" xlink:title="tibia length" xlink:type="simple">TBL</abbrev>
                  </td><td rowspan="1" colspan="1">0.453</td><td rowspan="1" colspan="1">
              <bold>0.584</bold>
            </td><td rowspan="1" colspan="1">
              <bold>0.527</bold>
            </td></tr><tr><td rowspan="1" colspan="1">
                    <abbrev xmlns:xlink="http://www.w3.org/1999/xlink" xlink:title="tarsus length" xlink:type="simple">TSL</abbrev>
                  </td><td rowspan="1" colspan="1">0.300</td><td rowspan="1" colspan="1">
              <bold>0.507</bold>
            </td><td rowspan="1" colspan="1">
              <bold>0.502</bold>
            </td></tr><tr><td rowspan="1" colspan="1">
                    <abbrev xmlns:xlink="http://www.w3.org/1999/xlink" xlink:title="foot length from proximal margin of inner metatarsal tubercle to tip of fourth toe" xlink:type="simple">FOL</abbrev>
                  </td><td rowspan="1" colspan="1">0.413</td><td rowspan="1" colspan="1">
              <bold>0.686</bold>
            </td><td rowspan="1" colspan="1">-0.150</td></tr><tr><td rowspan="1" colspan="1">
                    <abbrev xmlns:xlink="http://www.w3.org/1999/xlink" xlink:title="disc width of fourth toe" xlink:type="simple">T4D</abbrev>
                  </td><td rowspan="1" colspan="1">
              <bold>0.533</bold>
            </td><td rowspan="1" colspan="1">-0.018</td><td rowspan="1" colspan="1">-<bold>0.564</bold></td></tr><tr><td rowspan="1" colspan="1">
                    <abbrev xmlns:xlink="http://www.w3.org/1999/xlink" xlink:title="inner metatarsal tubercle length" xlink:type="simple">IML</abbrev>
                  </td><td rowspan="1" colspan="1">
              <bold>0.582</bold>
            </td><td rowspan="1" colspan="1">0.015</td><td rowspan="1" colspan="1">-0.206</td></tr></tbody></table></table-wrap><fig id="F1" position="float" orientation="portrait"><label>Figure 1.</label><caption><p>Sampling localities of this study. Localities 1 through 22 are around Taiwan island, locality 23 from Iriomote isle, locality 24 from Ishigaki isle. The two isles belong to the southern end of Ryukyu archipelago. Color refers to the geographical distribution of the three <italic><tp:taxon-name><tp:taxon-name-part taxon-name-part-type="genus">Kurixalus</tp:taxon-name-part></tp:taxon-name></italic> species. Red: <italic><tp:taxon-name><tp:taxon-name-part taxon-name-part-type="genus">Kurixalus</tp:taxon-name-part> <tp:taxon-name-part taxon-name-part-type="species">eiffingeri</tp:taxon-name-part></tp:taxon-name></italic>; Green: <italic><tp:taxon-name><tp:taxon-name-part taxon-name-part-type="genus">Kurixalus</tp:taxon-name-part> <tp:taxon-name-part taxon-name-part-type="species">berylliniris</tp:taxon-name-part></tp:taxon-name></italic> sp. n. (Taxon 1); B: <italic><tp:taxon-name><tp:taxon-name-part taxon-name-part-type="genus">Kurixalus</tp:taxon-name-part> <tp:taxon-name-part taxon-name-part-type="species">wangi</tp:taxon-name-part></tp:taxon-name></italic> sp. n. (Taxon 2). Loc. 20: Ligia, type locality of <italic><tp:taxon-name><tp:taxon-name-part taxon-name-part-type="genus">Kurixalus</tp:taxon-name-part> <tp:taxon-name-part taxon-name-part-type="species">berylliniris</tp:taxon-name-part></tp:taxon-name></italic> sp. n.; Loc. 21: Shouka, type locality of <italic><tp:taxon-name><tp:taxon-name-part taxon-name-part-type="genus">Kurixalus</tp:taxon-name-part> <tp:taxon-name-part taxon-name-part-type="species">wangi</tp:taxon-name-part></tp:taxon-name></italic> sp. n.</p></caption><graphic xmlns:xlink="http://www.w3.org/1999/xlink" xlink:href="zookeys-557-121-g001.jpg" position="float" orientation="portrait" xlink:type="simple" id="oo_75169.jpg"/></fig><table-wrap id="T6" position="anchor" orientation="portrait"><label>Table S4.</label><caption><p>Comparisons of measurements and ratios of tadpoles of three oophagus <italic><tp:taxon-name><tp:taxon-name-part taxon-name-part-type="genus">Kurixalus</tp:taxon-name-part></tp:taxon-name></italic> species from Taiwan (ANOVA significant level, *: 0.01 &lt; p &lt; 0.05; **: p &lt; 0.01).</p></caption><table id="TID0EFYBI" rules="all"><tbody><tr><th rowspan="1" colspan="1">species</th><th rowspan="1" colspan="1">
              <italic><tp:taxon-name><tp:taxon-name-part taxon-name-part-type="species">berylliniris</tp:taxon-name-part></tp:taxon-name></italic>
            </th><th rowspan="1" colspan="1">
              <italic><tp:taxon-name><tp:taxon-name-part taxon-name-part-type="species">wangi</tp:taxon-name-part></tp:taxon-name></italic>
            </th><th rowspan="1" colspan="1">
              <italic><tp:taxon-name><tp:taxon-name-part taxon-name-part-type="species">eiffingeri</tp:taxon-name-part></tp:taxon-name></italic>
            </th><th rowspan="1" colspan="1">ANOVA</th></tr><tr><th rowspan="1" colspan="1">measurements</th><th rowspan="1" colspan="1">n=5</th><th rowspan="1" colspan="1">n=10</th><th rowspan="1" colspan="1">n=8</th><th rowspan="1" colspan="1"/></tr><tr><td rowspan="1" colspan="1">
                    <abbrev xmlns:xlink="http://www.w3.org/1999/xlink" xlink:title="first toe length" xlink:type="simple">TL</abbrev>
                  </td><td rowspan="1" colspan="1">24.89 ± 5.21</td><td rowspan="1" colspan="1">18.60 ± 2.44</td><td rowspan="1" colspan="1">16.75 ± 2.85</td><td rowspan="1" colspan="1">**</td></tr><tr><td rowspan="1" colspan="1">
                    <abbrev xmlns:xlink="http://www.w3.org/1999/xlink" xlink:title="body length" xlink:type="simple">BL</abbrev>
                  </td><td rowspan="1" colspan="1">7.92 ± 1.72</td><td rowspan="1" colspan="1">6.68 ± 1.01</td><td rowspan="1" colspan="1">5.54 ± 1.01</td><td rowspan="1" colspan="1">**</td></tr><tr><td rowspan="1" colspan="1">
                    <abbrev xmlns:xlink="http://www.w3.org/1999/xlink" xlink:title="tail length" xlink:type="simple">CL</abbrev>
                  </td><td rowspan="1" colspan="1">16.97 ± 3.51</td><td rowspan="1" colspan="1">11.92 ± 1.79</td><td rowspan="1" colspan="1">11.22 ± 1.87</td><td rowspan="1" colspan="1">*</td></tr><tr><td rowspan="1" colspan="1">
                    <abbrev xmlns:xlink="http://www.w3.org/1999/xlink" xlink:title="tail height" xlink:type="simple">TH</abbrev>
                  </td><td rowspan="1" colspan="1">4.84 ± 1.10</td><td rowspan="1" colspan="1">4.04 ± 0.84</td><td rowspan="1" colspan="1">2.94 ± 0.66</td><td rowspan="1" colspan="1">**</td></tr><tr><td rowspan="1" colspan="1">
                    <abbrev xmlns:xlink="http://www.w3.org/1999/xlink" xlink:title="tail muscle height" xlink:type="simple">TM</abbrev>
                  </td><td rowspan="1" colspan="1">1.99 ± 0.39</td><td rowspan="1" colspan="1">1.86 ± 0.38</td><td rowspan="1" colspan="1">1.63 ± 0.31</td><td rowspan="1" colspan="1"/></tr><tr><td rowspan="1" colspan="1">
                    <abbrev xmlns:xlink="http://www.w3.org/1999/xlink" xlink:title="internarial distance" xlink:type="simple">NA</abbrev>
                  </td><td rowspan="1" colspan="1">1.99 ± 0.21</td><td rowspan="1" colspan="1">1.59 ± 0.23</td><td rowspan="1" colspan="1">1.30 ± 0.20</td><td rowspan="1" colspan="1">**</td></tr><tr><td rowspan="1" colspan="1">
                    <abbrev xmlns:xlink="http://www.w3.org/1999/xlink" xlink:title="internarial distance" xlink:type="simple">IN</abbrev>
                  </td><td rowspan="1" colspan="1">1.89 ± 0.51</td><td rowspan="1" colspan="1">1.59 ± 0.27</td><td rowspan="1" colspan="1">1.38 ± 0.29</td><td rowspan="1" colspan="1">*</td></tr><tr><td rowspan="1" colspan="1">
                    <abbrev xmlns:xlink="http://www.w3.org/1999/xlink" xlink:title="tail muscle width" xlink:type="simple">MW</abbrev>
                  </td><td rowspan="1" colspan="1">1.94 ± 0.71</td><td rowspan="1" colspan="1">1.57 ± 0.38</td><td rowspan="1" colspan="1">1.37 ± 0.28</td><td rowspan="1" colspan="1"/></tr><tr><td rowspan="1" colspan="1">
                    <abbrev xmlns:xlink="http://www.w3.org/1999/xlink" xlink:title="body length" xlink:type="simple">BL</abbrev> / <abbrev xmlns:xlink="http://www.w3.org/1999/xlink" xlink:title="first toe length" xlink:type="simple">TL</abbrev></td><td rowspan="1" colspan="1">0.32 ± 0.01</td><td rowspan="1" colspan="1">0.36 ± 0.04</td><td rowspan="1" colspan="1">0.33 ± 0.01</td><td rowspan="1" colspan="1">*</td></tr><tr><td rowspan="1" colspan="1">
                    <abbrev xmlns:xlink="http://www.w3.org/1999/xlink" xlink:title="tail length" xlink:type="simple">CL</abbrev> / <abbrev xmlns:xlink="http://www.w3.org/1999/xlink" xlink:title="first toe length" xlink:type="simple">TL</abbrev></td><td rowspan="1" colspan="1">0.68 ± 0.01</td><td rowspan="1" colspan="1">0.64 ± 0.04</td><td rowspan="1" colspan="1">0.67 ± 0.01</td><td rowspan="1" colspan="1">*</td></tr><tr><td rowspan="1" colspan="1">
                    <abbrev xmlns:xlink="http://www.w3.org/1999/xlink" xlink:title="tail height" xlink:type="simple">TH</abbrev> / <abbrev xmlns:xlink="http://www.w3.org/1999/xlink" xlink:title="first toe length" xlink:type="simple">TL</abbrev></td><td rowspan="1" colspan="1">0.19 ± 0.01</td><td rowspan="1" colspan="1">0.22 ± 0.04</td><td rowspan="1" colspan="1">0.17 ± 0.01</td><td rowspan="1" colspan="1">*</td></tr><tr><td rowspan="1" colspan="1">
                    <abbrev xmlns:xlink="http://www.w3.org/1999/xlink" xlink:title="tail muscle height" xlink:type="simple">TM</abbrev> / <abbrev xmlns:xlink="http://www.w3.org/1999/xlink" xlink:title="first toe length" xlink:type="simple">TL</abbrev></td><td rowspan="1" colspan="1">0.08 ± 0.00</td><td rowspan="1" colspan="1">0.10 ± 0.02</td><td rowspan="1" colspan="1">0.10 ± 0.00</td><td rowspan="1" colspan="1">*</td></tr><tr><td rowspan="1" colspan="1">
                    <abbrev xmlns:xlink="http://www.w3.org/1999/xlink" xlink:title="internarial distance" xlink:type="simple">NA</abbrev> / <abbrev xmlns:xlink="http://www.w3.org/1999/xlink" xlink:title="first toe length" xlink:type="simple">TL</abbrev></td><td rowspan="1" colspan="1">0.08 ± 0.01</td><td rowspan="1" colspan="1">0.09 ± 0.04</td><td rowspan="1" colspan="1">0.08 ± 0.00</td><td rowspan="1" colspan="1"/></tr><tr><td rowspan="1" colspan="1">
                    <abbrev xmlns:xlink="http://www.w3.org/1999/xlink" xlink:title="internarial distance" xlink:type="simple">IN</abbrev> / <abbrev xmlns:xlink="http://www.w3.org/1999/xlink" xlink:title="first toe length" xlink:type="simple">TL</abbrev></td><td rowspan="1" colspan="1">0.08 ± 0.01</td><td rowspan="1" colspan="1">0.09 ± 0.01</td><td rowspan="1" colspan="1">0.08 ± 0.00</td><td rowspan="1" colspan="1"/></tr><tr><td rowspan="1" colspan="1">
                    <abbrev xmlns:xlink="http://www.w3.org/1999/xlink" xlink:title="tail muscle width" xlink:type="simple">MW</abbrev> / <abbrev xmlns:xlink="http://www.w3.org/1999/xlink" xlink:title="first toe length" xlink:type="simple">TL</abbrev></td><td rowspan="1" colspan="1">0.08 ± 0.01</td><td rowspan="1" colspan="1">0.08 ± 0.01</td><td rowspan="1" colspan="1">0.08 ± 0.01</td><td rowspan="1" colspan="1"/></tr><tr><td rowspan="1" colspan="1">
                    <abbrev xmlns:xlink="http://www.w3.org/1999/xlink" xlink:title="tail height" xlink:type="simple">TH</abbrev> / <abbrev xmlns:xlink="http://www.w3.org/1999/xlink" xlink:title="tail length" xlink:type="simple">CL</abbrev></td><td rowspan="1" colspan="1">0.28 ± 0.02</td><td rowspan="1" colspan="1">0.34 ± 0.08</td><td rowspan="1" colspan="1">0.26 ± 0.02</td><td rowspan="1" colspan="1">*</td></tr><tr><td rowspan="1" colspan="1">
                    <abbrev xmlns:xlink="http://www.w3.org/1999/xlink" xlink:title="tail muscle height" xlink:type="simple">TM</abbrev> / <abbrev xmlns:xlink="http://www.w3.org/1999/xlink" xlink:title="tail muscle width" xlink:type="simple">MW</abbrev></td><td rowspan="1" colspan="1">1.08 ± 0.21</td><td rowspan="1" colspan="1">1.20 ± 0.11</td><td rowspan="1" colspan="1">1.19 ± 0.11</td><td rowspan="1" colspan="1"/></tr><tr><td rowspan="1" colspan="1">
                    <abbrev xmlns:xlink="http://www.w3.org/1999/xlink" xlink:title="internarial distance" xlink:type="simple">IN</abbrev> / <abbrev xmlns:xlink="http://www.w3.org/1999/xlink" xlink:title="internarial distance" xlink:type="simple">NA</abbrev></td><td rowspan="1" colspan="1">0.94 ± 0.16</td><td rowspan="1" colspan="1">0.99 ± 0.05</td><td rowspan="1" colspan="1">1.06 ± 0.08</td><td rowspan="1" colspan="1"/></tr><tr><td rowspan="1" colspan="1">
                    <abbrev xmlns:xlink="http://www.w3.org/1999/xlink" xlink:title="tail length" xlink:type="simple">CL</abbrev> / <abbrev xmlns:xlink="http://www.w3.org/1999/xlink" xlink:title="body length" xlink:type="simple">BL</abbrev></td><td rowspan="1" colspan="1">2.15 ± 0.10</td><td rowspan="1" colspan="1">1.81 ± 0.27</td><td rowspan="1" colspan="1">2.03 ± 0.11</td><td rowspan="1" colspan="1">**</td></tr><tr><td rowspan="1" colspan="1">
                    <abbrev xmlns:xlink="http://www.w3.org/1999/xlink" xlink:title="tail height" xlink:type="simple">TH</abbrev> / <abbrev xmlns:xlink="http://www.w3.org/1999/xlink" xlink:title="tail muscle height" xlink:type="simple">TM</abbrev></td><td rowspan="1" colspan="1">2.42 ± 0.19</td><td rowspan="1" colspan="1">2.18 ± 0.18</td><td rowspan="1" colspan="1">1.80 ± 0.09</td><td rowspan="1" colspan="1">**</td></tr></tbody></table></table-wrap><table-wrap id="T1" position="float" orientation="portrait"><label>Table 2.</label><caption><p>Measurements of advertisement calls of <italic><tp:taxon-name><tp:taxon-name-part taxon-name-part-type="genus">Kurixalus</tp:taxon-name-part></tp:taxon-name></italic> species.</p></caption><table id="TID0ES3BG" rules="all"><tbody><tr><th rowspan="1" colspan="1">Species</th><th rowspan="1" colspan="1">
                      <abbrev xmlns:xlink="http://www.w3.org/1999/xlink" xlink:title="maximum frequency" xlink:type="simple">MAX</abbrev> (Hz)</th><th rowspan="1" colspan="1">
                      <abbrev xmlns:xlink="http://www.w3.org/1999/xlink" xlink:title="minimum frequency" xlink:type="simple">MIN</abbrev> (Hz)</th><th rowspan="1" colspan="1">
                      <abbrev xmlns:xlink="http://www.w3.org/1999/xlink" xlink:title="width of frequency MAX-MIN" xlink:type="simple">WID</abbrev> (Hz)</th><th rowspan="1" colspan="1">
                      <abbrev xmlns:xlink="http://www.w3.org/1999/xlink" xlink:title="single note duration" xlink:type="simple">DUR</abbrev> (msec)</th><th rowspan="1" colspan="1">
                      <abbrev xmlns:xlink="http://www.w3.org/1999/xlink" xlink:title="time interval between notes" xlink:type="simple">INT</abbrev> (msec)</th><th rowspan="1" colspan="1">
                      <abbrev xmlns:xlink="http://www.w3.org/1999/xlink" xlink:title="dominant frequency" xlink:type="simple">DF</abbrev> (Hz)</th></tr><tr><td rowspan="1" colspan="1">
              <bold><italic><tp:taxon-name><tp:taxon-name-part taxon-name-part-type="genus">Kurixalus</tp:taxon-name-part> <tp:taxon-name-part taxon-name-part-type="species">berylliniris</tp:taxon-name-part></tp:taxon-name></italic> sp. n. (slow)</bold>
            </td><td rowspan="1" colspan="1">2901 (89)</td><td rowspan="1" colspan="1">2517(106)</td><td rowspan="1" colspan="1">384 (80)</td><td rowspan="1" colspan="1">158 (56)</td><td rowspan="1" colspan="1">3195(1060)</td><td rowspan="1" colspan="1">2704(35)</td></tr><tr><td rowspan="1" colspan="1">
              <bold><italic><tp:taxon-name><tp:taxon-name-part taxon-name-part-type="genus">Kurixalus</tp:taxon-name-part> <tp:taxon-name-part taxon-name-part-type="species">berylliniris</tp:taxon-name-part></tp:taxon-name></italic> sp. n. (rapid)</bold>
            </td><td rowspan="1" colspan="1">2961 (71)</td><td rowspan="1" colspan="1">2518 (124)</td><td rowspan="1" colspan="1">443 (97)</td><td rowspan="1" colspan="1">103 (42)</td><td rowspan="1" colspan="1">1562(1442)</td><td rowspan="1" colspan="1">2772(360)</td></tr><tr><td rowspan="1" colspan="1">
              <bold><italic><tp:taxon-name><tp:taxon-name-part taxon-name-part-type="genus">Kurixalus</tp:taxon-name-part> <tp:taxon-name-part taxon-name-part-type="species">wangi</tp:taxon-name-part></tp:taxon-name></italic> sp. n. (slow)</bold>
            </td><td rowspan="1" colspan="1">3185(194)</td><td rowspan="1" colspan="1">2399 (122)</td><td rowspan="1" colspan="1">786 (192)</td><td rowspan="1" colspan="1">99 (19)</td><td rowspan="1" colspan="1">1122 (230)</td><td rowspan="1" colspan="1">2841(145)</td></tr><tr><td rowspan="1" colspan="1">
              <bold><italic><tp:taxon-name><tp:taxon-name-part taxon-name-part-type="genus">Kurixalus</tp:taxon-name-part> <tp:taxon-name-part taxon-name-part-type="species">wangi</tp:taxon-name-part></tp:taxon-name></italic> sp. n. (rapid)</bold>
            </td><td rowspan="1" colspan="1">3072 (47)</td><td rowspan="1" colspan="1">2565 (62)</td><td rowspan="1" colspan="1">507 (62)</td><td rowspan="1" colspan="1">57 (15)</td><td rowspan="1" colspan="1">115 (22)</td><td rowspan="1" colspan="1">2848(59)</td></tr><tr><td rowspan="1" colspan="1">
              <bold><italic><tp:taxon-name><tp:taxon-name-part taxon-name-part-type="genus">Kurixalus</tp:taxon-name-part> <tp:taxon-name-part taxon-name-part-type="species">eiffingeri</tp:taxon-name-part></tp:taxon-name></italic></bold>
            </td><td rowspan="1" colspan="1">3034 (59)</td><td rowspan="1" colspan="1">2550 (54)</td><td rowspan="1" colspan="1">484 (90)</td><td rowspan="1" colspan="1">154 (27)</td><td rowspan="1" colspan="1">2063 (121)</td><td rowspan="1" colspan="1">2772(260)</td></tr><tr><td rowspan="1" colspan="1">
              <bold><italic><tp:taxon-name><tp:taxon-name-part taxon-name-part-type="genus">Kurixalus</tp:taxon-name-part> <tp:taxon-name-part taxon-name-part-type="species">idiootocus</tp:taxon-name-part></tp:taxon-name></italic></bold>
            </td><td rowspan="1" colspan="1">2889 (46)</td><td rowspan="1" colspan="1">2412 (64)</td><td rowspan="1" colspan="1">477 (80)</td><td rowspan="1" colspan="1">48 (16)</td><td rowspan="1" colspan="1">1900 (40)</td><td rowspan="1" colspan="1">2647(62)</td></tr></tbody></table><table-wrap-foot><fn id="TN1"><p>
            <abbrev xmlns:xlink="http://www.w3.org/1999/xlink" xlink:type="simple">MAX<def><p>: maximum frequency</p></def></abbrev>; <abbrev xmlns:xlink="http://www.w3.org/1999/xlink" xlink:type="simple">MIN<def><p>: minimum frequency</p></def></abbrev>; <abbrev xmlns:xlink="http://www.w3.org/1999/xlink" xlink:type="simple">WID<def><p>: width of frequency (MAX-MIN)</p></def></abbrev>; <abbrev xmlns:xlink="http://www.w3.org/1999/xlink" xlink:type="simple">DUR<def><p>: single note duration</p></def></abbrev>; <abbrev xmlns:xlink="http://www.w3.org/1999/xlink" xlink:type="simple">INT<def><p>: time interval between notes</p></def></abbrev>; <abbrev xmlns:xlink="http://www.w3.org/1999/xlink" xlink:type="simple">DF<def><p>: dominant frequency</p></def></abbrev>; all data shown are mean and standard deviation (in parentheses) based on 30 advertisement calls recorded in the field under natural conditions. Environmental parameters: 1) <italic><tp:taxon-name><tp:taxon-name-part taxon-name-part-type="genus">Kurixalus</tp:taxon-name-part> <tp:taxon-name-part taxon-name-part-type="species">berylliniris</tp:taxon-name-part></tp:taxon-name></italic> sp. n.: 18 °C, 93% RH. 2) <italic><tp:taxon-name><tp:taxon-name-part taxon-name-part-type="genus">Kurixalus</tp:taxon-name-part> <tp:taxon-name-part taxon-name-part-type="species">wangi</tp:taxon-name-part></tp:taxon-name></italic> sp. n.: 25 °C, 84% RH. 3) <italic><tp:taxon-name><tp:taxon-name-part taxon-name-part-type="genus">Kurixalus</tp:taxon-name-part> <tp:taxon-name-part taxon-name-part-type="species">eiffingeri</tp:taxon-name-part></tp:taxon-name></italic>: 19 °C, 91% RH. 4) <italic><tp:taxon-name><tp:taxon-name-part taxon-name-part-type="genus">Kurixalus</tp:taxon-name-part> <tp:taxon-name-part taxon-name-part-type="species">idiootocus</tp:taxon-name-part></tp:taxon-name></italic>: 24 °C, 80% RH.</p></fn></table-wrap-foot></table-wrap></tp:treatment-sec><ref-list><ref id="B53"><mixed-citation xmlns:xlink="http://www.w3.org/1999/xlink" xlink:type="simple">
          <person-group><name name-style="western"><surname>Wang</surname><given-names>CS</given-names></name></person-group> (<year>1962</year>) <article-title>The reptiles of Botel-Tobago.</article-title> <source>Quarterly Journal of the Taiwan Museum</source> <volume>15</volume>: <fpage>141</fpage>–<lpage>191</lpage>.</mixed-citation></ref><ref id="B30"><mixed-citation xmlns:xlink="http://www.w3.org/1999/xlink" xlink:type="simple">
          <person-group><name name-style="western"><surname>Liang</surname><given-names>YS</given-names></name><name name-style="western"><surname>Wang</surname><given-names>CS</given-names></name></person-group> (<year>1963</year>) <article-title>A new tree frog, <italic><tp:taxon-name><tp:taxon-name-part taxon-name-part-type="genus">Rhacophorus</tp:taxon-name-part> <tp:taxon-name-part taxon-name-part-type="species">taipeianus</tp:taxon-name-part></tp:taxon-name></italic> (<tp:taxon-name><tp:taxon-name-part taxon-name-part-type="order">Anura</tp:taxon-name-part></tp:taxon-name>, <tp:taxon-name><tp:taxon-name-part taxon-name-part-type="family">Rhacophoridae</tp:taxon-name-part></tp:taxon-name>) from Taiwan (Formosa).</article-title> <source>Quarterly journal of the Taiwan Museum</source> <volume>16</volume>: <fpage>185</fpage>–<lpage>202</lpage>.</mixed-citation></ref><ref id="B25"><mixed-citation xmlns:xlink="http://www.w3.org/1999/xlink" xlink:type="simple">
          <person-group><name name-style="western"><surname>Kuramoto</surname><given-names>M</given-names></name><name name-style="western"><surname>Wang</surname><given-names>CS</given-names></name></person-group> (<year>1987</year>) <article-title>A new rhacophorid tree frog from Taiwan, with comparisons to <italic><tp:taxon-name><tp:taxon-name-part taxon-name-part-type="genus">Chirixalus</tp:taxon-name-part> <tp:taxon-name-part taxon-name-part-type="species">eiffingeri</tp:taxon-name-part></tp:taxon-name></italic> (<tp:taxon-name><tp:taxon-name-part taxon-name-part-type="order">Anura</tp:taxon-name-part></tp:taxon-name>: <tp:taxon-name><tp:taxon-name-part taxon-name-part-type="family">Rhacophoridae</tp:taxon-name-part></tp:taxon-name>).</article-title> <source>Copeia</source> <volume>1987</volume>: <fpage>31</fpage>–<lpage>42</lpage>. doi: <ext-link xlink:type="simple" ext-link-type="doi" xlink:href="10.2307/1445556">10.2307/1445556</ext-link></mixed-citation></ref></ref-list></tp:taxon-treatment>
